# Supplementary material for: Clinical features and prognostic factors in patients with microvascular infiltration of hepatocellular carcinoma: Development and validation of a nomogram and risk stratification based on the SEER database
Source: Front Oncol. 2022 Sep 14;12:987603. doi: 10.3389/fonc.2022.987603 (PMC9515492; doi:10.3389/fonc.2022.987603)
Supplement: Supplementary file 1 [file DataSheet_1.zip]

Archive with 4 entries (3 files):
- Supplement/
- Supplement/All.xlsx
- Supplement/Tranining.csv
- Supplement/Validation.csv
