# Supplementary material for: Clinical features and prognostic factors in patients with microvascular infiltration of hepatocellular carcinoma: Development and validation of a nomogram and risk stratification based on the SEER database
Source: Front Oncol. 2022 Sep 14;12:987603. doi: 10.3389/fonc.2022.987603 (PMC9515492; doi:10.3389/fonc.2022.987603)
Supplement: Supplementary file 1 [file DataSheet_1.zip › Supplement/All.xlsx]

## Sheet: Sheet1
id	Time	Status	Sex	Race	Grade	AJCC_Stage	Surgery	Radiation	Chemotherapy	AFP	Size	Number	Age
1	9	1	2	1	3	2	1	2	1	1	2	2	2
2	28	1	2	1	1	3	2	2	2	1	2	2	1
3	9	1	2	1	1	3	2	2	2	1	2	2	2
4	1	1	2	1	3	2	1	2	1	1	2	2	2
5	6	1	2	1	3	3	1	2	1	1	2	2	2
6	26	1	1	1	3	2	1	2	1	1	1	2	1
7	51	0	2	2	3	2	1	2	1	1	1	2	2
8	63	0	1	1	1	2	2	2	2	2	1	2	1
9	62	1	2	1	3	2	1	2	1	1	1	2	1
10	17	1	1	1	2	2	2	2	2	1	1	2	2
11	41	1	2	2	1	2	2	2	2	2	1	1	2
12	18	1	2	1	3	3	1	2	1	1	2	1	1
13	7	1	2	1	3	2	1	2	1	1	1	1	2
14	117	0	2	1	3	2	1	2	1	2	1	1	1
15	115	0	2	1	1	2	2	1	2	2	1	1	1
16	18	1	2	1	3	2	1	2	1	1	1	1	2
17	39	1	2	1	3	2	2	2	2	2	1	1	2
18	119	0	2	1	1	2	2	2	2	1	2	1	1
19	1	1	2	1	3	2	1	2	1	1	2	1	2
20	20	1	2	1	3	2	1	2	1	2	1	1	1
21	4	1	2	1	3	2	1	2	2	2	1	1	2
22	22	1	2	1	2	2	2	2	2	1	2	1	2
23	36	0	2	1	1	2	2	2	2	1	2	1	2
24	109	0	2	1	3	2	1	2	1	1	1	1	1
25	117	0	2	1	3	2	1	2	1	2	1	2	1
26	42	1	2	1	1	2	2	2	2	2	1	1	1
27	2	1	1	1	3	2	1	2	1	1	2	1	1
28	15	1	2	1	3	2	1	2	2	1	1	1	2
29	60	1	1	1	3	2	1	2	1	1	1	1	1
30	5	1	2	1	3	2	1	2	1	1	1	1	1
31	12	1	1	2	1	2	1	2	1	2	2	1	2
32	105	0	1	1	3	2	1	2	1	1	1	1	1
33	105	0	1	1	3	2	2	2	1	1	1	1	1
34	107	0	1	1	3	2	1	2	1	2	1	1	2
35	32	1	2	1	1	2	1	2	1	2	1	2	2
36	57	0	2	1	1	2	2	1	1	1	2	2	1
37	0	1	1	1	3	3	1	2	2	1	2	1	2
38	101	0	1	1	3	2	2	2	1	1	1	2	1
39	1	1	1	1	3	3	1	2	2	1	2	1	2
40	0	1	1	2	3	2	1	2	2	2	2	1	1
41	6	1	1	1	3	2	2	2	1	1	1	1	1
42	33	1	1	1	3	2	1	2	1	1	1	2	1
43	100	0	1	1	1	2	2	2	2	1	1	1	1
44	98	0	1	1	3	2	2	2	1	1	1	1	1
45	43	1	1	1	3	2	1	2	1	2	1	1	2
46	98	0	2	1	3	2	2	2	1	1	1	1	2
47	91	0	1	1	1	2	2	2	2	2	2	1	1
48	3	1	2	1	3	3	1	2	2	1	2	1	1
49	90	0	1	1	3	2	1	2	1	1	1	1	2
50	5	1	1	1	1	2	1	2	1	2	2	1	2
51	34	1	1	1	3	2	1	2	2	1	2	1	2
52	88	0	1	1	1	2	2	2	2	2	2	2	1
53	85	0	1	1	3	2	2	2	2	1	1	1	1
54	20	1	1	1	1	2	1	2	1	2	2	1	2
55	11	1	1	1	3	2	1	2	1	2	1	1	1
56	18	1	2	1	3	2	1	2	1	1	1	1	1
57	9	1	1	2	3	2	1	2	1	1	2	1	1
58	51	1	1	1	2	2	2	2	2	1	1	1	2
59	89	0	2	1	3	2	1	2	1	2	2	1	2
60	20	1	1	1	3	2	2	2	1	1	1	1	1
61	84	0	1	1	3	2	1	2	1	2	2	1	1
62	50	1	2	1	2	2	2	2	2	1	2	1	1
63	7	1	1	1	3	3	1	2	1	1	2	1	2
64	83	0	2	1	3	2	2	2	1	1	1	1	1
65	2	1	2	2	3	3	1	2	1	2	2	1	1
66	17	1	2	3	1	2	2	2	2	2	1	1	1
67	31	1	2	1	3	2	1	2	1	1	1	1	2
68	67	1	2	1	3	3	1	2	1	2	2	1	1
69	27	0	2	1	3	2	1	1	1	1	2	1	2
70	80	0	2	1	3	2	1	2	1	2	1	1	1
71	6	0	2	1	3	2	1	2	1	1	2	1	2
72	28	1	2	1	3	2	1	2	2	1	1	1	1
73	2	1	2	1	3	2	1	2	1	1	1	1	1
74	39	1	2	2	3	2	1	2	1	1	1	1	1
75	7	1	1	1	3	3	1	2	1	1	2	1	1
76	22	1	2	1	1	2	2	2	2	1	1	2	2
77	53	0	2	1	3	2	1	2	1	2	1	2	2
78	78	0	2	1	3	2	1	2	2	2	1	1	1
79	29	0	2	1	1	2	2	1	2	1	1	1	1
80	73	0	2	2	3	2	2	2	1	1	1	2	2
81	12	1	1	1	1	2	2	2	2	1	2	1	1
82	21	1	2	2	3	2	1	2	1	2	1	1	1
83	1	1	1	1	1	2	1	2	1	2	2	1	2
84	15	1	2	1	3	2	2	2	1	1	1	1	1
85	28	1	2	1	3	2	1	2	2	1	1	1	1
86	18	1	1	1	3	2	1	2	1	1	2	1	2
87	24	1	1	1	3	2	1	2	1	1	1	1	1
88	6	1	2	1	3	2	1	2	2	1	1	1	2
89	24	1	2	1	3	2	1	2	1	2	1	1	1
90	4	1	1	2	2	3	2	2	2	1	2	1	1
91	1	1	1	1	3	2	1	2	2	2	1	1	1
92	65	0	1	1	1	2	2	2	2	2	2	1	2
93	12	1	2	1	3	2	1	2	1	1	1	1	2
94	7	1	1	1	3	2	1	2	2	2	1	2	1
95	10	1	1	1	3	2	2	2	2	2	1	1	1
96	2	1	2	1	3	2	1	2	2	1	2	1	2
97	62	0	1	1	3	2	1	2	1	2	1	1	1
98	67	0	2	1	3	2	1	2	1	2	1	1	1
99	13	1	2	2	3	2	1	2	2	2	1	1	1
100	57	1	1	1	3	2	1	2	1	1	1	2	2
101	30	0	1	1	3	2	1	1	2	2	1	1	1
102	63	0	1	1	3	2	1	1	1	2	1	1	1
103	59	0	2	1	1	2	1	2	1	2	1	1	2
104	63	0	1	1	1	2	2	2	2	1	1	1	1
105	87	0	1	1	3	2	1	2	2	2	1	1	1
106	46	0	1	1	3	2	1	2	1	2	1	1	1
107	19	1	2	1	3	2	2	2	1	2	1	1	2
108	23	1	2	1	1	2	2	2	2	1	1	1	1
109	57	0	2	1	1	2	2	2	2	2	2	1	1
110	33	1	2	3	1	2	2	2	2	1	2	1	1
111	2	0	2	1	3	2	1	2	2	1	1	1	2
112	61	0	1	1	3	2	2	2	2	2	1	1	1
113	52	1	2	1	3	2	2	2	1	2	1	1	2
114	8	1	2	1	3	2	1	2	1	2	2	1	2
115	43	1	2	1	2	2	2	2	2	1	2	2	2
116	57	0	2	2	3	2	2	2	2	2	1	1	1
117	55	0	2	1	1	2	2	2	2	1	2	1	2
118	56	0	2	1	3	2	1	2	1	2	1	1	2
119	33	1	2	1	3	2	1	2	1	1	1	1	2
120	10	1	2	1	3	2	1	2	1	1	2	1	1
121	2	1	2	1	3	3	1	2	1	1	2	1	2
122	24	1	2	1	3	2	1	2	1	1	1	2	2
123	11	1	2	1	3	2	1	2	1	2	1	1	1
124	50	0	1	2	1	2	2	2	2	2	1	1	1
125	53	0	2	1	3	2	2	2	2	2	1	1	1
126	1	1	2	1	3	2	1	2	1	2	2	1	2
127	48	0	2	2	3	2	1	2	1	2	1	2	2
128	55	0	2	1	1	2	2	2	2	1	1	1	2
129	15	0	2	1	3	2	1	2	1	1	1	1	1
130	24	1	2	1	3	2	1	2	1	1	1	1	1
131	28	1	2	1	3	2	1	2	1	2	2	1	2
132	51	0	2	1	3	2	1	1	2	1	1	2	1
133	48	0	2	1	3	2	1	2	1	2	1	2	2
134	20	1	2	1	3	2	1	2	2	2	1	1	1
135	48	0	2	1	3	2	2	2	1	1	1	1	1
136	3	1	2	1	3	3	1	2	2	1	2	1	2
137	48	1	2	1	3	2	1	2	1	1	1	1	1
138	58	0	2	1	3	2	1	2	1	2	1	1	1
139	55	0	2	1	1	2	2	2	2	2	1	2	2
140	2	1	1	1	3	2	1	2	2	1	1	2	2
141	33	1	2	1	2	2	2	2	2	1	1	2	2
142	27	1	2	1	3	2	1	2	1	2	2	2	2
143	24	1	2	1	1	2	2	2	2	2	2	2	2
144	55	1	2	1	1	2	2	2	2	1	2	2	1
145	88	0	1	1	1	2	2	2	2	2	1	2	2
146	74	1	2	1	1	2	2	2	2	2	1	1	1
147	27	1	2	2	2	2	2	2	2	1	1	1	1
148	16	1	2	1	3	2	2	2	2	2	1	1	2
149	92	1	2	1	2	2	2	2	2	2	1	1	2
150	5	1	2	1	1	2	1	1	1	1	1	1	1
151	1	1	1	1	1	2	1	2	2	2	2	1	2
152	2	1	1	1	2	2	1	2	2	1	2	1	1
153	1	1	2	2	3	2	1	2	2	2	2	1	2
154	2	1	1	1	1	2	1	2	2	1	2	1	2
155	16	1	2	1	1	2	1	2	1	2	2	2	2
156	1	1	1	1	3	2	1	2	2	1	1	1	2
157	1	1	1	1	1	2	1	2	2	1	1	1	2
158	98	0	1	1	1	2	1	2	1	1	2	1	1
159	98	0	1	1	3	2	2	2	1	2	1	1	2
160	13	1	2	1	3	2	1	2	1	1	1	1	1
161	101	0	1	1	3	2	2	2	1	1	1	1	1
162	16	1	2	1	3	2	1	2	1	1	2	1	2
163	2	1	1	1	3	2	1	2	2	2	1	1	1
164	50	1	1	1	1	3	2	2	2	2	2	1	1
165	0	1	1	2	3	2	1	2	2	1	1	1	1
166	31	1	1	1	3	2	1	2	1	2	1	1	1
167	2	1	1	1	3	3	1	2	1	1	2	1	1
168	98	0	1	1	1	2	2	2	1	2	1	1	1
169	12	1	1	1	2	2	2	2	2	1	2	1	2
170	36	1	1	1	1	3	1	2	1	1	2	1	1
171	88	1	1	2	1	2	1	2	1	1	1	2	2
172	14	1	1	1	1	2	2	2	2	2	2	1	2
173	12	1	1	1	3	2	1	1	1	1	1	1	1
174	85	0	1	1	2	2	2	2	2	2	2	1	1
175	29	1	1	2	1	2	2	2	2	1	2	1	1
176	33	1	1	1	1	2	2	2	2	2	2	2	2
177	5	0	2	1	1	2	2	2	2	2	1	1	1
178	12	1	2	1	3	2	1	2	2	1	1	1	1
179	87	0	1	1	3	2	1	1	2	1	1	1	1
180	26	1	2	1	1	3	2	2	2	2	2	1	1
181	6	1	2	1	3	2	1	2	1	1	2	1	2
182	31	1	2	1	1	3	2	2	2	1	2	1	1
183	82	0	2	1	1	2	2	2	2	2	1	1	1
184	26	1	2	2	1	2	2	2	2	2	1	2	1
185	20	1	2	1	2	2	2	2	1	1	1	1	2
186	46	1	2	1	1	2	2	2	2	1	2	1	1
187	79	0	2	1	3	2	1	2	1	2	1	2	1
188	1	1	2	1	3	2	1	2	2	1	1	1	1
189	67	0	2	1	1	2	2	2	2	2	2	1	2
190	64	0	1	1	1	2	2	2	1	1	1	2	1
191	6	1	1	1	3	2	1	2	1	1	1	1	2
192	8	1	1	3	2	2	2	2	2	1	1	1	1
193	64	0	1	1	1	2	2	2	2	2	1	1	1
194	5	1	1	1	1	2	2	2	2	1	1	1	1
195	16	1	2	1	1	2	1	2	2	1	2	1	2
196	60	0	2	1	2	2	2	2	2	2	1	1	2
197	5	1	2	1	3	2	2	2	1	1	1	1	1
198	32	1	2	2	2	2	1	2	1	1	1	2	1
199	52	0	2	1	1	2	2	2	2	2	2	1	1
200	27	1	2	1	3	2	1	2	2	2	1	1	2
201	56	0	2	2	1	2	2	2	2	1	1	1	1
202	52	0	2	1	1	2	2	2	2	1	1	1	1
203	56	0	2	1	2	2	2	2	2	1	1	1	1
204	38	1	2	1	3	2	1	1	1	1	1	1	2
205	22	1	2	1	1	2	1	2	1	1	1	1	2
206	54	0	2	1	1	2	2	2	2	1	1	1	1
207	1	1	1	1	3	2	1	2	2	2	2	2	2
208	113	0	2	1	1	2	2	2	2	1	2	1	2
209	17	1	2	1	1	2	2	2	1	2	1	1	1
210	104	0	1	1	2	2	2	2	2	1	1	2	1
211	0	1	2	1	3	2	1	2	2	2	2	2	2
212	0	1	2	1	1	2	2	2	2	2	2	1	1
213	2	1	1	1	3	2	1	2	2	1	1	1	1
214	93	0	2	1	3	2	2	2	2	2	2	1	1
215	64	1	2	1	1	2	2	2	1	1	2	1	1
216	18	1	1	1	2	2	2	2	2	1	1	1	1
217	41	1	1	1	1	2	2	2	2	1	2	2	1
218	17	1	2	1	2	2	2	2	2	2	2	1	2
219	4	1	2	1	1	2	2	2	2	2	2	1	2
220	5	1	2	1	2	3	2	2	1	1	2	1	1
221	2	1	2	1	1	2	2	2	2	1	2	1	1
222	68	0	1	1	1	2	2	2	2	1	1	1	1
223	70	1	2	1	1	2	2	2	2	1	2	1	2
224	0	1	2	1	3	2	1	2	2	1	2	1	2
225	0	1	1	1	3	2	1	2	2	1	2	1	1
226	55	0	2	1	1	2	2	2	2	1	1	1	1
227	23	0	2	1	2	3	2	1	2	1	2	1	1
228	30	1	1	1	3	2	1	1	1	1	2	2	2
229	118	0	2	1	2	2	2	2	1	1	2	2	1
230	71	0	1	1	1	2	2	2	2	2	1	2	2
231	3	1	1	1	3	3	1	2	1	1	2	2	2
232	96	0	2	1	1	2	2	2	2	2	2	2	2
233	7	1	2	1	1	3	1	2	2	1	2	2	2
234	118	0	2	1	1	2	2	1	1	1	2	1	1
235	107	0	1	1	1	2	2	2	2	1	1	1	1
236	3	1	1	1	3	2	1	2	1	2	1	1	1
237	14	1	2	1	1	2	2	2	2	1	2	1	2
238	13	1	1	1	1	2	2	2	1	2	2	1	2
239	88	0	2	1	3	2	2	2	1	2	1	1	1
240	93	0	1	1	1	2	2	2	2	1	2	1	1
241	92	0	1	1	2	2	2	2	2	2	1	1	1
242	0	1	2	1	1	2	2	2	2	2	1	1	2
243	3	1	2	1	2	2	2	2	1	1	2	1	2
244	5	1	2	1	1	2	1	2	1	1	2	1	2
245	8	1	1	1	2	2	2	2	1	1	2	1	1
246	63	1	2	1	3	2	1	2	1	1	2	1	1
247	21	1	2	1	3	2	1	2	2	1	1	1	1
248	16	1	1	1	3	2	1	1	1	1	1	1	2
249	5	1	2	1	3	2	1	2	1	1	1	1	2
250	50	0	2	1	1	2	2	2	2	2	2	1	1
251	0	1	2	1	1	2	1	2	2	1	2	2	2
252	0	1	2	1	3	2	1	2	2	2	2	1	2
253	16	1	2	1	1	2	1	2	1	1	1	2	1
254	1	1	2	1	1	2	2	2	2	2	2	1	2
255	91	1	2	1	1	2	2	2	2	1	2	1	1
256	5	1	2	1	2	2	1	2	2	1	2	1	1
257	41	1	2	1	3	2	1	1	2	1	1	2	2
258	10	1	2	1	1	2	2	1	2	2	1	1	2
259	5	1	1	1	2	2	1	2	2	1	2	1	1
260	98	0	1	1	3	2	1	2	1	1	1	1	1
261	23	1	1	3	3	2	1	1	2	1	2	1	1
262	100	0	1	1	1	2	2	2	1	1	1	2	1
263	33	1	2	1	1	2	2	2	1	1	1	1	1
264	94	0	1	1	3	2	1	2	1	2	1	1	1
265	19	1	1	1	3	2	1	2	1	1	2	1	1
266	80	0	2	1	2	2	2	2	1	1	1	1	1
267	2	1	2	1	1	3	2	2	2	2	2	1	1
268	45	1	2	1	2	2	2	2	2	1	1	2	2
269	33	1	1	1	2	2	2	2	2	1	1	1	2
270	1	1	2	1	3	2	1	2	2	1	2	1	2
271	0	1	2	1	3	3	1	2	2	2	2	1	2
272	3	1	1	1	1	3	1	2	1	1	2	2	1
273	79	0	2	1	3	2	1	2	1	1	1	1	1
274	50	0	2	1	3	2	2	2	2	1	1	2	2
275	24	1	2	1	3	2	1	2	1	1	2	2	1
276	68	0	1	1	3	2	2	2	1	1	1	1	1
277	3	1	1	1	2	3	1	2	1	1	2	1	2
278	0	1	2	3	1	2	1	2	2	1	2	1	2
279	30	1	2	1	1	2	1	2	1	2	1	1	2
280	21	1	2	1	1	2	2	1	1	2	2	1	1
281	2	1	2	1	2	2	1	1	2	1	2	1	1
282	40	1	2	1	1	2	2	2	2	2	2	2	2
283	96	0	1	1	1	2	2	2	2	2	1	2	2
284	81	0	2	1	1	2	2	2	2	2	1	2	1
285	40	1	1	1	1	3	1	2	2	2	2	2	2
286	71	0	1	1	1	2	2	2	2	2	1	2	1
287	53	0	2	1	3	2	2	2	2	1	1	2	2
288	25	1	2	1	3	2	1	2	2	1	1	2	2
289	17	1	2	2	1	2	1	2	1	1	1	2	1
290	27	1	2	1	2	3	2	2	2	2	2	2	2
291	20	1	2	1	1	2	2	2	2	2	2	1	2
292	24	1	2	1	3	2	2	2	2	1	1	1	2
293	18	1	2	1	3	2	1	2	1	1	1	1	1
294	0	1	2	1	3	3	1	2	2	1	2	1	1
295	10	1	2	1	3	2	1	1	2	1	2	2	1
296	107	0	1	1	1	2	2	2	1	1	1	1	1
297	23	1	1	2	3	2	1	2	2	1	2	1	1
298	30	1	1	1	2	2	2	2	2	1	2	1	1
299	15	1	2	1	3	2	1	2	1	1	1	1	2
300	87	0	1	1	1	2	1	1	2	2	1	2	1
301	51	1	1	1	3	2	1	2	2	1	1	2	2
302	4	1	2	1	3	2	1	2	1	1	1	1	1
303	8	1	1	1	1	2	2	2	2	1	1	2	1
304	19	1	2	1	3	2	2	2	2	2	1	1	1
305	7	1	1	1	1	2	1	2	1	1	1	1	2
306	21	1	1	1	1	2	2	2	1	1	1	1	1
307	91	0	1	1	2	2	2	2	2	2	1	2	2
308	13	1	1	1	3	2	1	2	2	1	1	1	1
309	47	1	1	1	1	2	2	2	2	1	1	1	1
310	4	1	1	1	1	2	2	2	2	2	2	1	1
311	7	1	1	1	2	2	2	2	2	1	2	1	1
312	30	1	1	1	2	2	2	2	2	1	1	1	2
313	0	1	1	1	3	2	1	2	2	1	1	1	1
314	26	1	1	1	3	2	2	2	2	1	1	1	1
315	80	0	2	1	1	2	2	2	2	2	1	2	1
316	36	1	2	1	3	2	1	2	1	2	1	1	1
317	5	1	2	1	1	2	1	2	2	2	1	1	2
318	76	0	2	1	1	2	2	2	2	1	2	1	2
319	77	0	2	1	3	2	2	2	2	2	1	2	1
320	37	0	2	1	3	2	2	2	2	1	1	1	1
321	1	1	1	1	3	3	1	2	2	1	2	2	2
322	17	1	2	1	2	3	2	2	2	1	2	1	2
323	9	1	1	1	3	3	1	2	1	2	2	1	1
324	51	1	2	1	3	2	2	2	1	2	2	1	1
325	2	1	1	1	1	2	1	2	1	1	2	1	2
326	0	1	2	1	3	2	1	2	2	1	1	1	1
327	0	1	1	1	3	2	2	2	2	1	1	2	1
328	63	0	2	1	3	2	2	2	1	2	1	1	1
329	7	1	1	1	3	3	1	1	2	2	2	1	1
330	4	0	1	2	2	2	2	2	2	1	2	1	2
331	2	1	1	1	3	2	1	2	1	1	1	1	1
332	35	1	2	1	1	3	2	2	2	2	2	1	2
333	0	1	2	1	2	2	2	2	2	2	1	1	2
334	14	1	2	1	3	2	1	1	2	2	2	1	2
335	54	0	2	1	2	2	2	2	2	1	2	1	1
336	54	0	2	1	1	3	2	2	2	1	2	1	2
337	17	1	2	1	3	2	1	1	2	1	2	1	2
338	1	1	2	1	3	2	1	2	2	1	2	1	2
339	50	0	2	1	3	2	1	1	2	2	1	1	1
340	2	1	2	1	3	2	1	2	2	1	1	1	2
341	35	1	2	1	3	2	1	1	2	1	1	1	2
342	63	1	2	1	3	2	2	2	2	2	1	1	1
343	0	1	2	1	3	3	1	2	2	1	2	1	1
344	1	1	1	1	1	2	2	2	2	2	1	2	2
345	59	1	2	1	1	2	2	2	2	2	2	2	1
346	18	1	1	1	2	2	2	2	2	1	2	1	2
347	4	1	1	1	3	2	1	2	2	1	2	1	1
348	1	1	1	1	3	2	1	2	2	1	1	1	1
349	7	0	1	1	2	2	2	2	1	1	2	1	1
350	95	0	1	1	3	2	1	1	2	1	1	1	1
351	28	1	1	1	3	2	1	2	1	1	1	1	1
352	78	0	2	1	1	2	2	2	2	2	1	1	1
353	5	1	1	1	3	3	1	2	1	1	2	1	1
354	4	1	2	1	1	2	1	1	2	2	2	1	2
355	1	1	1	1	3	2	1	2	2	2	2	1	1
356	60	1	2	1	3	2	2	1	2	1	1	1	1
357	67	0	1	1	3	2	2	2	2	2	1	1	2
358	54	0	2	1	2	2	2	2	2	1	2	2	1
359	33	1	2	1	3	2	2	2	2	2	2	1	2
360	7	1	1	1	3	2	1	1	1	1	2	1	1
361	11	1	2	1	3	3	1	2	1	1	2	1	1
362	54	0	2	1	3	2	1	2	1	2	1	2	2
363	41	1	2	1	3	2	1	1	2	1	1	2	2
364	12	1	1	1	1	2	1	2	1	1	1	2	1
365	35	1	2	2	2	2	2	2	1	1	1	1	1
366	2	1	2	2	3	2	1	2	1	1	2	1	2
367	113	0	2	2	1	3	2	2	1	1	2	1	1
368	108	1	2	1	1	2	2	2	1	1	1	1	1
369	112	0	2	2	2	2	2	2	2	2	1	1	1
370	7	1	2	1	3	2	1	2	2	1	1	1	2
371	9	1	2	2	2	2	2	2	2	2	2	1	1
372	17	1	2	1	1	2	2	2	2	1	1	1	1
373	1	1	1	1	3	3	1	2	2	1	2	1	2
374	43	1	1	1	3	2	1	2	1	1	1	1	2
375	1	1	1	2	1	2	1	2	2	2	2	1	1
376	0	1	1	1	3	2	1	2	2	2	1	1	2
377	3	1	1	1	2	2	1	2	2	2	2	1	1
378	7	1	1	1	3	2	1	2	1	2	1	1	1
379	38	1	1	2	1	2	2	2	2	1	1	1	1
380	95	1	1	2	3	3	1	2	1	2	2	1	2
381	1	1	1	2	3	2	1	2	2	2	2	1	1
382	5	1	1	2	3	3	1	2	1	1	2	1	1
383	92	0	1	2	3	2	1	2	1	1	1	1	2
384	28	1	1	2	3	2	1	2	2	1	1	2	1
385	16	1	1	2	1	2	2	2	2	2	2	1	1
386	2	1	1	1	3	3	1	2	2	2	2	1	1
387	1	1	2	2	3	2	1	2	2	1	2	1	1
388	0	1	2	1	3	3	1	2	2	1	2	1	1
389	44	1	2	2	3	2	1	2	2	2	1	1	1
390	5	1	1	1	3	3	1	2	2	1	2	1	2
391	51	1	1	1	1	2	2	2	2	2	1	1	2
392	8	1	1	2	3	3	1	1	1	1	2	1	1
393	0	1	2	1	3	3	1	2	2	1	2	1	1
394	13	1	1	1	3	2	1	2	1	1	1	1	1
395	12	1	1	1	3	2	1	2	1	1	1	1	1
396	1	1	2	3	3	2	1	2	2	1	2	1	1
397	4	1	2	2	1	2	1	2	2	1	2	1	1
398	27	0	2	1	1	2	2	2	2	2	2	1	1
399	50	0	2	2	1	3	1	2	1	1	2	2	1
400	50	1	1	1	1	2	2	2	2	2	2	1	1
401	59	0	2	2	3	2	1	2	2	1	1	1	2
402	57	0	2	1	3	2	2	2	2	1	1	1	1
403	0	1	2	2	3	2	1	2	2	2	1	1	1
404	56	0	2	1	3	2	1	2	2	2	1	1	1
405	16	1	1	3	1	2	1	1	2	2	2	1	1
406	29	1	2	3	1	2	2	2	2	1	1	1	2
407	12	1	1	1	3	2	1	2	2	1	1	2	1
408	112	0	2	1	3	2	1	2	1	1	1	2	2
409	31	1	1	1	3	2	1	2	1	1	1	2	1
410	5	1	1	1	3	2	1	1	2	1	1	2	1
411	56	1	1	1	3	2	2	2	1	1	2	2	2
412	56	0	2	1	3	2	1	2	1	1	2	2	2
413	15	1	2	1	1	2	1	2	1	2	2	2	2
414	20	1	1	1	3	2	1	2	2	1	1	2	1
415	114	0	2	1	3	2	2	2	2	1	1	2	1
416	56	0	2	1	1	2	2	2	2	1	1	2	2
417	9	1	2	1	1	2	2	2	1	1	1	1	1
418	4	1	2	1	3	3	1	2	1	1	2	1	1
419	22	1	2	1	2	2	1	2	1	1	1	1	1
420	44	1	2	1	3	2	1	2	1	1	2	1	1
421	15	1	2	1	3	2	1	2	1	1	1	1	2
422	17	1	2	1	3	2	1	2	1	1	1	1	1
423	69	1	2	1	1	3	2	2	1	1	2	1	2
424	118	0	2	1	1	2	2	2	1	1	1	1	1
425	7	1	2	1	3	2	1	2	2	2	1	1	1
426	3	1	2	1	3	2	1	2	1	1	2	1	1
427	11	0	2	1	3	2	1	2	1	1	1	1	2
428	22	1	2	1	3	2	1	2	1	1	2	1	2
429	46	1	2	1	3	3	1	2	1	1	2	1	1
430	112	0	2	1	3	2	1	2	1	1	1	1	1
431	22	1	2	1	3	2	1	2	1	2	1	1	2
432	90	0	1	1	1	2	2	2	2	1	1	2	1
433	111	0	2	1	1	2	2	2	2	1	1	1	1
434	46	1	1	1	3	2	1	2	1	2	1	1	2
435	107	0	1	1	3	2	1	2	1	2	1	1	1
436	99	1	2	1	3	2	1	2	1	2	2	2	2
437	22	1	1	1	3	2	1	2	1	1	1	1	1
438	0	1	2	1	3	2	1	2	2	2	2	1	1
439	37	1	2	1	1	2	2	2	2	1	1	1	2
440	11	1	1	1	1	2	2	2	1	1	1	1	1
441	105	0	1	1	3	2	1	2	1	2	1	1	1
442	112	0	2	1	3	2	1	2	1	2	1	1	1
443	30	1	1	1	3	2	1	2	1	2	1	1	2
444	7	1	1	1	3	2	1	2	1	1	1	1	1
445	104	0	1	1	3	2	1	2	1	2	1	1	1
446	4	1	1	1	2	2	2	2	2	2	2	1	1
447	9	1	1	1	3	2	1	2	1	1	1	1	1
448	106	0	1	1	3	2	1	2	1	2	1	1	1
449	7	1	2	1	3	2	1	2	2	1	1	2	1
450	100	0	1	3	3	2	1	2	1	1	1	1	1
451	3	1	1	1	3	2	1	2	2	2	1	1	2
452	2	1	1	1	3	2	1	2	2	2	1	2	1
453	99	0	1	1	1	2	2	2	1	2	2	1	1
454	51	1	1	1	3	2	1	1	1	2	1	1	2
455	96	0	1	1	3	2	1	2	1	2	1	1	1
456	96	0	1	1	1	2	2	2	2	1	2	1	2
457	1	1	2	2	3	2	1	2	2	1	2	2	2
458	65	1	1	1	3	2	1	2	1	1	1	2	2
459	69	1	2	1	1	2	2	2	2	1	1	1	1
460	16	1	2	1	3	3	1	2	1	1	2	1	1
461	28	1	2	1	3	2	1	2	1	1	1	1	1
462	46	1	2	1	3	2	1	2	2	1	1	1	1
463	94	0	1	1	3	2	2	2	2	1	2	1	1
464	95	0	1	1	1	2	2	2	2	1	2	1	2
465	94	0	1	1	1	2	2	2	2	1	1	1	1
466	94	0	1	2	3	2	1	2	1	1	1	1	1
467	94	0	1	1	3	2	1	2	2	1	1	2	1
468	94	0	1	1	3	2	1	2	1	2	1	1	1
469	9	1	1	1	3	2	1	2	1	1	1	1	2
470	25	1	1	1	3	2	1	2	1	1	1	2	1
471	19	1	1	1	3	2	2	2	1	2	1	1	1
472	22	1	1	1	3	2	1	2	1	1	1	1	1
473	31	1	1	1	3	2	2	2	1	1	1	2	1
474	21	1	1	1	3	2	1	2	2	2	1	1	1
475	6	1	1	1	3	3	1	2	1	1	2	1	1
476	73	1	1	1	3	2	1	2	1	2	1	1	1
477	12	1	2	1	1	2	2	2	2	1	2	1	1
478	54	1	1	1	3	2	1	2	1	1	1	1	1
479	68	1	1	1	3	3	1	2	1	1	2	1	1
480	17	0	2	1	3	2	1	2	2	2	1	1	2
481	44	1	1	1	3	2	1	2	2	2	1	1	1
482	53	1	1	1	3	2	1	2	1	1	1	1	2
483	25	1	1	1	3	2	1	2	2	2	1	1	1
484	7	1	1	1	3	2	1	2	2	1	1	1	2
485	41	1	1	1	3	2	1	2	1	1	1	1	2
486	89	0	1	1	3	2	1	2	1	2	1	1	1
487	3	1	1	1	3	2	1	2	1	2	1	1	2
488	22	1	2	1	3	3	1	1	1	1	2	2	2
489	12	1	1	1	3	2	1	2	1	1	1	1	2
490	16	1	1	1	3	2	1	1	1	1	2	1	1
491	95	0	1	1	3	2	1	2	1	2	1	1	1
492	4	1	1	1	3	2	1	2	1	1	1	1	1
493	95	0	1	2	3	2	2	2	2	1	1	1	1
494	1	1	1	1	3	2	1	2	2	1	2	1	2
495	2	1	1	3	3	3	1	2	2	2	2	1	1
496	10	1	1	1	3	2	1	2	1	1	1	1	2
497	11	1	1	1	3	3	1	2	1	1	2	1	1
498	62	0	1	1	3	2	1	2	1	2	1	2	1
499	23	1	1	1	3	2	1	2	1	1	1	1	2
500	1	1	2	1	3	2	1	2	2	1	1	1	2
501	12	0	2	1	3	2	1	2	2	2	2	1	1
502	5	1	1	1	3	2	1	2	1	1	1	1	1
503	12	1	2	1	3	2	1	1	1	2	1	1	1
504	5	1	2	1	3	2	1	2	2	1	2	1	2
505	10	1	2	1	3	2	1	2	1	2	1	1	1
506	18	1	2	1	3	2	1	1	1	2	1	1	2
507	70	1	1	1	3	2	1	2	2	2	1	1	2
508	40	1	2	1	3	2	2	2	2	1	1	1	2
509	87	0	1	1	3	2	1	2	1	1	1	2	1
510	60	0	2	1	3	2	1	2	1	1	2	1	2
511	76	0	2	1	3	2	1	2	1	1	1	1	1
512	77	0	2	1	1	2	2	2	2	1	1	1	1
513	20	1	2	1	3	2	1	2	1	1	1	1	1
514	76	0	2	1	3	2	1	2	1	2	1	1	1
515	19	1	2	1	3	2	1	2	1	2	2	1	2
516	76	0	2	1	1	2	2	2	2	2	1	1	1
517	21	1	2	1	3	2	1	2	1	2	1	1	2
518	77	0	2	1	3	2	1	2	2	1	1	1	1
519	25	1	2	1	3	2	1	1	2	1	2	1	2
520	9	1	2	1	3	2	1	2	1	2	1	1	2
521	2	1	2	1	3	3	1	2	2	1	2	2	1
522	31	1	1	1	3	2	1	2	1	1	1	1	1
523	35	1	2	2	3	2	1	2	1	1	1	1	1
524	3	1	2	1	3	2	1	2	2	2	1	1	1
525	7	1	1	1	3	2	1	2	2	2	1	1	2
526	12	1	1	1	3	2	2	2	2	1	1	1	2
527	2	1	1	1	2	3	2	2	2	1	2	1	2
528	12	1	1	1	2	2	2	2	2	1	1	1	2
529	7	1	1	1	2	2	2	2	1	2	2	1	1
530	4	1	2	1	3	3	1	2	2	2	2	1	2
531	63	0	1	1	3	2	1	2	1	1	1	2	2
532	72	0	2	1	3	2	1	2	1	1	1	1	2
533	4	1	2	1	3	2	1	2	1	1	1	1	1
534	19	1	1	1	3	2	1	2	1	1	1	1	1
535	70	0	1	1	3	2	1	2	1	2	1	1	1
536	17	1	2	1	3	2	1	2	1	1	1	1	2
537	62	1	1	1	1	2	2	2	2	1	1	1	2
538	68	0	1	1	3	2	1	2	1	1	1	1	1
539	18	1	1	1	3	2	1	2	1	1	1	1	1
540	23	1	1	1	3	2	1	2	1	1	1	1	1
541	36	1	1	1	3	2	1	2	1	2	2	1	1
542	50	1	1	1	3	2	1	2	1	1	1	1	2
543	25	1	1	1	3	2	1	2	1	2	2	1	2
544	52	1	1	1	3	2	1	2	1	2	1	1	2
545	1	1	1	1	2	2	2	2	2	1	1	1	1
546	57	1	1	2	3	2	1	2	2	1	1	1	2
547	53	0	1	1	1	2	2	2	2	2	1	2	1
548	18	1	1	1	3	2	1	2	1	1	1	1	1
549	66	0	1	1	3	2	1	2	1	1	1	1	1
550	28	1	1	1	3	2	1	2	1	1	1	1	1
551	6	0	1	1	3	2	1	2	1	2	1	1	1
552	5	1	1	1	3	2	1	2	2	2	1	1	1
553	25	1	1	1	3	2	1	2	1	1	1	1	2
554	5	0	1	1	3	2	1	2	1	2	1	1	2
555	7	1	1	1	3	2	1	2	1	2	2	1	1
556	63	0	1	1	1	2	2	2	2	2	1	1	2
557	63	0	1	1	3	2	1	2	1	1	1	1	2
558	61	0	2	1	3	2	1	2	1	2	1	1	1
559	9	1	1	1	3	2	1	2	1	1	1	1	2
560	20	1	1	1	3	2	1	1	2	1	1	1	1
561	60	0	1	1	2	2	2	1	1	1	2	1	1
562	21	1	1	1	3	3	1	1	1	1	2	1	1
563	30	1	1	1	3	3	1	2	1	1	2	1	2
564	4	1	2	1	1	2	1	2	1	1	1	1	1
565	1	1	1	1	3	3	1	2	2	1	2	1	1
566	32	0	1	1	3	2	1	2	1	2	1	1	1
567	14	0	1	2	3	2	1	2	1	2	1	1	1
568	60	0	1	1	3	2	1	2	1	2	1	1	1
569	23	1	1	1	3	2	1	2	2	1	2	1	1
570	59	0	2	1	3	2	1	1	2	1	1	1	1
571	36	1	1	1	3	2	1	2	2	1	1	1	1
572	11	1	1	1	3	3	1	2	1	1	2	1	2
573	18	1	1	1	3	2	1	2	1	1	2	1	1
574	51	1	1	1	3	2	1	2	1	1	1	1	1
575	36	1	1	1	3	2	2	2	1	2	1	1	1
576	7	0	2	1	3	2	2	2	1	1	1	1	1
577	2	1	2	1	3	3	1	2	2	1	2	1	2
578	19	1	1	1	3	2	1	2	1	2	1	2	1
579	20	1	2	1	3	2	1	2	2	2	1	1	1
580	9	1	2	1	3	2	1	1	1	2	1	1	1
581	47	0	1	1	3	2	1	2	1	1	1	1	1
582	7	1	2	1	3	2	1	2	1	1	1	1	1
583	16	1	2	1	3	2	2	2	1	1	2	1	2
584	30	1	2	1	3	2	1	2	2	1	1	1	1
585	34	1	1	1	3	2	1	2	1	1	2	1	1
586	10	1	2	1	3	2	1	2	1	1	1	2	1
587	20	1	2	1	3	2	1	2	1	2	1	1	2
588	48	0	2	1	1	2	2	2	2	1	1	1	2
589	8	1	2	1	1	2	2	2	2	1	1	2	1
590	46	0	2	1	3	2	1	2	1	2	1	1	2
591	13	1	2	1	3	2	1	2	1	1	1	1	1
592	3	1	2	1	3	2	1	2	1	2	1	1	2
593	26	0	2	2	3	2	2	2	1	1	1	1	2
594	28	1	2	1	3	2	2	2	2	2	1	1	1
595	52	1	2	2	3	2	1	2	1	1	2	1	1
596	13	0	2	1	3	2	1	2	1	1	1	1	1
597	21	0	1	1	3	2	1	2	1	1	1	1	2
598	29	1	2	1	3	2	1	2	1	2	1	1	2
599	15	0	2	1	3	2	2	2	1	2	1	1	1
600	44	1	1	1	3	2	1	2	1	1	2	1	1
601	41	1	2	1	3	2	1	2	2	2	1	1	2
602	48	0	2	1	3	2	2	2	1	1	1	1	1
603	55	0	2	1	3	2	1	2	1	2	1	1	2
604	30	1	2	1	3	2	1	2	1	2	1	1	1
605	14	1	1	1	3	2	1	2	2	1	2	2	2
606	28	1	1	1	1	2	2	2	2	2	1	2	2
607	79	1	2	1	1	2	2	2	2	2	1	2	2
608	11	1	1	1	1	2	2	2	2	2	2	2	2
609	7	1	2	1	2	2	2	2	2	1	2	2	2
610	21	1	2	2	1	2	2	2	2	1	1	2	1
611	22	1	2	1	2	2	2	2	2	2	1	2	2
612	68	0	1	1	1	2	2	2	2	1	1	1	1
613	32	1	1	2	3	2	1	2	1	1	1	2	2
614	50	0	2	1	2	2	2	2	2	2	2	2	2
615	6	1	2	1	1	2	2	2	2	1	2	2	1
616	62	1	2	1	1	2	2	2	2	2	1	2	2
617	6	1	1	1	3	2	1	1	2	2	2	2	2
618	58	0	2	1	1	2	2	2	2	2	1	2	2
619	14	1	2	2	1	2	2	2	2	1	1	2	2
620	32	1	2	1	1	2	1	2	1	2	2	1	1
621	4	1	2	1	3	2	1	2	1	1	2	1	1
622	12	1	2	1	3	2	1	2	2	2	1	1	2
623	47	1	2	2	3	2	1	2	2	2	1	1	1
624	113	0	2	1	1	2	2	2	2	2	2	2	2
625	103	0	2	1	1	2	2	2	2	1	2	1	1
626	30	1	2	2	1	2	2	2	2	2	2	1	1
627	0	1	2	1	3	2	1	2	2	1	1	1	1
628	5	1	2	1	3	2	1	2	2	1	1	1	1
629	20	1	2	1	1	2	2	2	2	2	2	1	1
630	36	1	2	1	1	2	2	2	1	1	1	2	2
631	112	0	2	1	1	2	2	2	2	1	1	1	2
632	117	0	2	2	2	2	2	2	2	1	1	2	1
633	7	1	1	1	1	2	2	2	2	1	2	2	1
634	48	1	2	1	3	2	2	2	1	2	2	1	1
635	0	1	1	1	1	2	2	2	2	2	2	1	2
636	116	0	2	1	1	2	2	2	1	1	1	1	1
637	101	0	2	1	1	2	2	2	2	2	1	1	1
638	114	0	2	1	2	2	2	2	2	1	1	1	1
639	33	1	2	1	2	2	2	2	2	2	1	2	1
640	114	0	2	1	3	2	1	2	1	2	1	1	1
641	22	1	2	1	2	2	2	2	1	1	2	1	1
642	102	0	1	1	1	2	2	2	2	1	1	1	1
643	3	1	2	1	3	2	1	2	1	1	2	1	1
644	52	1	2	1	1	2	1	2	2	1	2	1	2
645	111	0	2	1	2	2	2	2	2	1	1	1	1
646	59	0	2	1	3	2	2	2	1	2	1	1	2
647	21	1	1	1	2	2	2	2	1	1	2	1	1
648	22	1	2	1	1	2	2	2	1	2	1	1	1
649	75	1	1	1	1	2	2	2	2	1	2	2	2
650	49	1	1	1	2	2	2	2	2	1	1	1	2
651	100	0	1	1	3	2	2	2	2	2	1	1	1
652	50	1	1	1	1	2	2	2	2	2	1	1	1
653	7	1	1	1	3	3	1	2	1	1	2	1	1
654	23	1	1	1	1	2	2	2	1	1	1	1	1
655	101	0	1	1	2	2	2	2	2	1	1	1	1
656	15	1	1	1	2	2	2	2	2	2	2	1	1
657	6	1	1	1	3	2	1	2	2	2	1	1	1
658	45	1	1	1	2	2	2	2	2	1	2	1	2
659	104	0	1	1	1	2	2	2	1	1	1	1	1
660	98	0	1	1	2	2	2	2	2	2	2	1	1
661	28	1	1	1	2	2	2	2	2	1	2	1	2
662	19	1	1	1	2	2	2	2	2	2	1	1	1
663	6	1	1	1	1	2	2	2	2	1	1	2	2
664	11	1	1	1	1	2	2	2	2	1	1	1	1
665	9	1	1	1	1	2	1	2	2	2	1	1	2
666	41	1	1	2	1	2	2	2	2	1	2	1	1
667	101	0	1	1	2	2	2	2	2	2	2	2	2
668	61	1	1	2	2	2	2	2	2	1	2	1	1
669	51	1	1	1	1	2	2	2	2	2	2	1	2
670	1	1	1	1	3	2	1	2	2	1	1	1	1
671	40	1	2	1	3	2	1	1	2	2	1	2	2
672	27	1	1	1	3	2	1	2	1	1	1	1	1
673	86	0	1	1	2	2	2	2	2	1	1	1	1
674	35	1	2	1	1	3	1	2	1	1	2	2	2
675	5	1	1	1	3	2	1	2	2	2	1	1	1
676	2	1	2	1	1	2	1	2	2	1	1	1	2
677	15	1	2	1	2	2	2	2	2	2	2	1	1
678	18	1	2	1	1	2	2	2	2	2	1	1	2
679	74	0	2	1	3	2	1	2	1	1	1	1	1
680	76	0	2	1	1	2	1	2	1	1	1	1	2
681	78	0	2	1	2	2	2	2	2	1	1	1	1
682	7	1	2	1	3	3	1	2	1	2	2	1	2
683	13	1	2	1	1	2	2	2	2	1	2	1	2
684	13	1	2	1	1	2	1	2	1	1	1	1	1
685	21	1	2	2	2	2	2	1	2	1	1	1	2
686	50	1	2	2	1	2	1	2	1	1	1	1	1
687	15	1	2	1	1	2	2	2	2	1	1	1	2
688	2	1	1	1	3	3	1	2	2	2	2	1	2
689	72	0	2	1	2	2	2	2	2	2	2	2	2
690	2	0	1	1	3	2	1	2	1	1	1	1	1
691	70	0	1	2	1	2	2	2	2	1	2	1	1
692	33	1	1	1	3	2	1	2	1	2	1	1	1
693	62	1	2	1	3	3	2	2	2	1	2	2	2
694	23	1	2	1	2	2	2	2	1	1	1	1	2
695	66	0	1	2	2	2	2	2	2	1	2	1	1
696	4	1	1	2	3	2	1	2	2	1	1	1	2
697	36	1	1	1	1	2	2	2	2	2	2	1	1
698	31	1	1	1	1	2	2	2	1	2	2	1	1
699	44	1	2	1	3	2	1	2	1	1	1	1	2
700	24	1	1	1	3	2	1	2	1	1	1	1	1
701	30	1	1	1	2	2	2	2	2	1	1	1	1
702	49	1	1	1	3	2	1	2	1	2	1	1	2
703	25	1	1	1	3	2	1	2	1	1	1	1	1
704	102	0	1	1	1	2	2	2	1	1	1	1	1
705	70	0	1	1	1	2	2	2	1	1	1	1	1
706	45	1	1	1	1	3	2	2	2	1	2	1	1
707	60	0	1	1	3	2	1	2	2	1	1	1	2
708	0	1	2	1	3	2	1	2	2	2	2	1	1
709	55	1	2	1	2	2	2	2	2	1	1	1	1
710	2	1	1	2	3	3	1	2	2	1	2	1	1
711	20	0	2	2	1	2	2	2	2	1	2	1	1
712	46	1	1	1	3	2	1	2	1	1	1	1	2
713	10	1	2	1	1	2	2	2	2	1	2	1	1
714	58	0	2	1	3	2	2	2	2	2	1	1	1
715	22	1	2	1	1	2	2	2	2	2	2	1	2
716	19	1	2	1	3	2	1	2	2	2	1	1	1
717	35	1	2	1	2	3	2	2	2	2	2	1	1
718	56	0	2	1	1	2	2	2	2	2	2	1	2
719	62	0	1	2	2	2	2	2	2	1	1	1	1
720	52	1	2	1	3	2	2	2	2	1	1	1	1
721	6	1	2	1	1	2	2	2	2	1	1	1	1
722	44	1	2	1	1	3	2	2	2	2	2	1	2
723	36	0	2	1	1	2	2	2	2	1	1	1	1
724	1	1	2	2	1	3	2	2	2	2	2	1	1
725	28	0	2	1	2	2	2	2	2	1	2	1	1
726	48	0	2	1	1	2	2	2	2	2	1	1	1
727	5	1	2	1	3	3	1	1	2	1	2	1	2
728	49	0	2	1	1	2	2	2	1	2	1	2	1
729	26	1	2	1	1	3	1	2	1	2	2	1	1
730	14	1	2	1	3	3	1	2	1	1	2	1	1
731	49	0	2	1	3	2	2	2	1	2	2	1	1
732	51	0	2	2	1	3	2	2	2	2	2	1	1
733	25	1	2	1	3	2	1	2	2	1	1	1	2
734	10	1	2	1	3	3	1	2	1	1	2	1	2
735	7	1	2	2	3	3	1	2	2	1	2	2	1
736	1	1	2	1	3	3	1	2	2	1	2	1	1
737	79	0	2	1	1	2	2	2	1	2	1	1	1
738	25	1	2	1	1	3	2	2	2	2	2	1	2
739	2	1	2	1	1	2	1	2	2	2	2	1	2
740	5	1	2	1	3	2	1	2	1	2	1	2	2
741	37	1	1	1	3	2	1	2	1	1	1	2	2
742	13	1	1	1	3	2	1	2	1	1	1	2	1
743	6	1	1	1	3	2	1	2	1	1	1	2	1
744	32	1	1	1	3	2	2	2	2	1	1	2	2
745	0	1	2	1	1	2	1	2	2	1	2	2	1
746	45	1	2	1	3	3	1	2	1	1	2	2	2
747	6	1	1	1	2	2	1	2	2	2	1	2	2
748	48	0	2	1	2	2	2	2	2	2	1	2	2
749	2	1	2	1	1	3	1	2	2	1	2	2	2
750	3	1	2	1	2	3	2	2	2	2	2	2	2
751	45	1	1	2	1	3	2	2	2	1	2	2	1
752	26	1	2	1	3	2	1	2	1	2	1	2	1
753	0	1	2	1	3	2	1	2	2	1	2	2	2
754	73	0	2	1	1	2	1	2	1	1	2	2	2
755	30	1	1	1	1	2	1	2	1	2	1	2	2
756	7	1	1	1	3	2	2	2	1	2	1	2	2
757	22	1	1	1	1	2	2	2	2	2	1	2	1
758	2	1	2	1	3	2	1	2	2	1	2	2	2
759	38	1	2	1	3	2	1	2	1	1	1	2	2
760	0	1	2	1	3	2	1	2	2	1	2	2	2
761	12	1	2	1	3	3	1	2	1	1	2	2	1
762	78	0	2	1	3	2	1	2	1	1	1	2	1
763	45	1	2	1	2	2	2	2	2	1	2	2	2
764	56	1	1	1	1	2	2	2	2	1	1	2	1
765	91	0	1	1	3	2	1	2	1	2	1	1	1
766	5	1	2	2	3	2	1	2	1	1	2	1	2
767	50	1	2	2	1	2	2	2	2	2	1	1	2
768	115	0	2	1	2	2	2	2	2	1	1	1	1
769	46	1	2	1	1	3	2	2	1	1	2	1	1
770	9	1	2	1	2	3	2	2	1	1	2	1	1
771	6	1	2	1	3	2	1	2	1	1	2	1	1
772	93	1	2	3	2	2	2	2	2	2	1	1	1
773	25	1	2	1	2	2	2	2	2	1	2	1	2
774	33	1	2	1	1	2	1	2	1	2	1	1	1
775	9	1	2	1	1	2	2	2	2	1	2	1	1
776	64	1	2	1	1	2	2	2	2	2	2	1	1
777	118	0	2	1	3	2	1	2	1	1	1	1	1
778	4	1	2	1	2	2	1	2	2	2	2	1	1
779	23	1	1	1	1	2	2	2	1	1	1	1	1
780	20	1	2	1	2	2	2	2	2	1	1	1	1
781	1	1	2	1	2	2	2	2	2	1	2	1	1
782	0	1	2	2	1	2	1	2	2	1	2	1	1
783	112	0	2	1	1	2	2	2	1	1	1	1	1
784	87	1	2	1	3	2	1	2	2	1	1	1	1
785	114	0	2	1	1	2	2	2	1	1	1	2	1
786	26	1	2	1	1	3	2	2	2	1	2	1	1
787	4	1	2	1	3	2	1	2	2	2	1	1	1
788	22	1	2	1	1	2	1	2	2	2	2	2	2
789	24	1	2	1	3	2	2	2	1	1	1	1	1
790	112	1	2	1	1	3	2	2	2	1	2	1	2
791	114	0	2	1	1	3	2	2	2	2	2	1	2
792	37	1	1	1	1	2	2	2	2	1	1	2	2
793	22	1	2	1	2	2	2	2	2	1	2	2	2
794	26	1	2	1	2	2	2	2	2	1	2	1	2
795	28	1	2	1	3	2	1	1	1	1	2	1	1
796	17	1	2	1	2	2	2	2	2	1	1	1	1
797	53	0	2	1	3	2	1	2	1	1	1	2	1
798	45	1	2	1	1	2	2	2	1	2	1	1	2
799	15	1	1	1	3	2	1	2	1	2	1	1	1
800	16	1	2	1	3	2	1	2	1	1	1	1	1
801	10	1	1	1	1	2	1	1	1	1	1	1	1
802	27	1	2	1	2	3	2	2	2	1	2	1	1
803	0	1	2	1	3	2	1	2	2	2	2	1	1
804	10	1	2	1	1	2	2	2	1	1	1	2	1
805	108	0	2	2	1	2	2	2	2	2	2	1	1
806	5	1	1	1	1	2	2	2	1	1	1	1	1
807	3	1	2	1	1	2	2	2	2	2	2	1	1
808	102	1	2	1	1	2	2	2	2	2	1	2	1
809	110	0	2	1	3	2	1	2	1	1	1	1	2
810	61	1	1	1	2	2	2	2	2	2	2	1	1
811	12	1	1	1	3	2	1	2	1	1	1	1	1
812	5	1	1	1	1	2	2	2	1	1	1	1	1
813	9	1	2	1	3	3	2	2	1	1	2	1	2
814	48	1	2	1	1	2	2	2	1	1	1	1	1
815	110	0	2	1	3	2	1	2	1	1	1	2	1
816	3	1	1	1	3	2	1	2	1	1	1	1	1
817	87	1	1	1	3	2	1	2	1	2	1	2	1
818	104	0	2	1	2	2	2	2	2	1	1	2	1
819	14	1	1	1	3	2	1	2	1	1	2	1	1
820	87	1	2	1	1	3	2	2	2	2	2	2	2
821	100	0	1	1	1	2	1	2	1	2	1	1	2
822	20	1	1	2	3	2	1	1	1	1	1	1	1
823	103	0	1	1	3	2	2	2	1	1	1	1	1
824	16	1	1	2	3	2	1	2	1	1	1	1	2
825	16	1	1	1	3	2	1	2	1	1	1	1	1
826	65	1	1	1	1	2	1	2	1	1	1	1	1
827	6	1	1	1	3	2	1	2	1	1	2	1	1
828	107	0	1	1	2	2	2	2	2	1	1	1	1
829	105	0	1	1	3	2	1	2	1	1	1	1	1
830	98	0	1	1	3	2	1	2	1	2	2	1	1
831	101	0	1	1	3	2	1	2	1	1	1	1	1
832	49	0	2	1	3	2	1	1	1	1	1	2	2
833	41	1	1	1	3	2	1	2	1	2	1	1	1
834	29	1	1	1	3	2	1	2	1	1	1	1	1
835	4	1	1	1	3	2	1	2	2	1	2	2	1
836	4	1	1	1	3	2	1	2	1	1	2	1	1
837	19	1	1	1	3	2	1	2	1	2	1	1	2
838	2	1	1	1	3	2	1	2	1	1	1	1	1
839	97	0	1	1	1	2	2	2	1	2	1	2	1
840	107	0	1	1	1	2	2	2	1	1	1	1	1
841	6	1	1	1	1	2	1	2	1	2	2	1	1
842	7	1	1	1	1	2	2	2	2	1	1	1	1
843	3	1	1	1	3	3	1	2	2	1	2	1	1
844	53	1	1	1	2	2	2	2	2	1	1	1	1
845	15	1	1	1	3	2	2	2	1	2	1	1	1
846	27	1	1	1	3	2	1	2	1	2	1	1	1
847	94	0	1	1	1	2	1	2	1	1	1	1	2
848	0	1	2	1	3	2	1	2	2	2	2	1	2
849	7	1	1	1	3	2	2	2	1	1	1	1	1
850	8	1	1	1	1	2	2	2	1	2	2	1	2
851	0	1	1	1	2	2	1	2	2	1	1	1	1
852	67	1	1	3	3	3	1	2	2	2	2	1	1
853	0	1	2	3	1	3	1	2	2	1	2	2	1
854	105	0	1	1	3	2	1	2	2	1	1	1	1
855	99	0	1	1	1	2	2	2	2	1	1	1	1
856	0	1	1	1	3	2	1	2	2	1	2	1	2
857	75	0	2	1	3	2	1	2	1	2	1	2	1
858	105	0	1	2	1	2	2	2	2	2	1	1	1
859	5	1	1	1	2	3	2	2	1	1	2	1	1
860	34	1	2	1	3	2	1	2	2	2	1	1	2
861	8	1	1	1	2	2	2	2	2	1	1	2	1
862	17	1	1	1	3	2	2	2	1	1	1	1	1
863	47	1	1	1	1	2	2	2	1	2	2	1	2
864	1	1	1	1	1	2	1	2	2	1	2	1	1
865	0	1	1	1	3	2	1	2	2	1	2	1	1
866	12	1	1	1	1	2	2	2	2	1	1	1	1
867	7	1	1	1	3	2	1	2	1	1	1	1	1
868	88	0	1	1	3	2	1	2	1	1	1	1	1
869	79	0	1	1	1	2	2	2	1	2	1	1	1
870	6	1	1	1	1	2	1	2	2	2	1	1	2
871	87	0	1	2	1	2	2	2	2	2	1	1	1
872	32	1	1	1	3	2	1	2	2	1	1	1	1
873	0	0	1	2	1	2	2	2	2	2	1	1	1
874	1	1	1	1	3	3	1	2	2	1	2	1	2
875	48	1	1	1	3	2	1	2	1	2	1	1	1
876	85	0	1	1	1	2	1	2	1	2	1	1	1
877	20	1	1	1	3	2	1	2	1	1	1	1	1
878	90	0	1	1	3	2	1	2	1	1	1	1	1
879	86	0	1	1	3	2	1	2	1	1	1	1	1
880	87	0	1	1	1	2	2	2	2	1	2	1	2
881	84	0	1	1	1	2	2	2	2	2	2	1	1
882	93	0	1	1	2	2	2	2	1	1	2	1	2
883	17	1	1	1	1	2	1	2	1	1	2	1	1
884	38	1	1	1	1	2	1	1	2	1	2	1	2
885	32	1	1	1	1	2	2	2	2	2	1	2	1
886	1	1	1	1	3	2	1	2	2	2	2	1	1
887	10	1	1	1	1	2	2	2	2	2	2	1	2
888	26	1	1	1	2	2	2	2	2	1	1	2	1
889	0	1	1	1	3	2	1	2	2	2	2	1	2
890	30	1	1	1	3	2	1	2	1	2	2	1	2
891	8	1	2	1	3	2	1	2	1	1	2	1	2
892	83	1	1	1	1	2	2	2	2	2	2	2	1
893	50	1	1	1	1	2	2	2	2	2	1	1	2
894	11	1	2	1	1	2	1	2	1	2	1	1	2
895	11	1	2	1	3	2	1	2	2	1	2	1	2
896	81	0	2	1	3	2	1	2	1	1	1	1	2
897	87	0	1	1	1	2	1	2	1	2	2	1	1
898	15	1	2	1	3	2	1	1	2	1	1	1	1
899	31	1	2	1	3	2	1	2	1	1	2	1	2
900	0	1	2	1	3	2	1	2	2	1	2	1	1
901	83	0	2	3	1	2	2	2	2	2	1	1	1
902	43	1	2	1	3	2	2	1	2	1	1	2	2
903	37	1	1	2	3	2	1	2	1	2	1	1	1
904	19	1	2	2	3	3	1	2	2	1	2	2	1
905	1	1	1	1	3	2	1	2	2	1	1	1	2
906	83	0	2	1	1	2	2	2	1	2	2	1	1
907	73	1	1	1	3	2	1	2	1	1	1	1	2
908	24	1	2	1	3	2	2	2	2	1	1	2	1
909	49	1	2	1	1	2	2	2	2	1	1	1	1
910	3	1	1	1	1	2	2	2	1	1	2	1	1
911	80	0	2	1	3	2	1	2	1	2	1	1	1
912	14	1	2	1	3	2	1	2	1	2	1	1	1
913	39	1	1	1	3	2	1	2	1	2	1	1	1
914	29	1	2	1	3	2	1	2	1	2	1	1	1
915	52	1	2	1	1	2	2	2	2	2	1	1	2
916	17	1	1	1	3	3	1	2	1	2	2	1	1
917	14	0	2	1	2	2	2	2	2	1	2	1	2
918	12	1	1	1	3	2	2	2	2	1	1	1	2
919	6	1	1	1	3	2	1	2	1	1	2	1	1
920	27	1	2	1	3	2	1	2	1	1	1	1	1
921	10	1	2	1	3	2	1	2	1	2	1	1	2
922	77	1	2	1	3	2	1	2	1	1	1	1	2
923	23	1	2	1	3	2	1	2	1	1	1	1	2
924	36	1	2	1	2	2	2	2	1	1	1	1	1
925	3	1	2	1	3	2	1	2	1	1	1	1	2
926	43	1	2	1	3	2	1	2	1	1	2	1	2
927	5	1	2	1	3	2	1	2	1	2	1	1	1
928	84	1	1	1	1	2	2	2	2	2	2	2	2
929	70	0	1	1	1	2	1	1	1	1	1	2	1
930	4	1	1	1	1	3	1	2	2	1	2	1	2
931	26	1	1	1	3	2	1	2	1	1	1	1	1
932	26	1	2	1	2	2	2	2	2	2	2	1	1
933	33	1	2	1	1	3	2	2	2	2	2	1	1
934	1	1	2	1	3	2	1	2	2	1	2	1	1
935	23	1	2	1	1	3	1	2	1	1	2	1	1
936	44	1	2	1	1	2	2	2	1	2	2	1	2
937	79	0	2	1	3	2	1	2	1	1	1	2	1
938	2	1	2	1	3	2	1	2	2	2	2	1	2
939	9	1	2	2	3	2	1	2	1	1	1	1	2
940	82	0	2	1	3	2	1	2	1	2	1	2	1
941	20	1	2	1	3	2	1	2	1	1	2	1	1
942	47	1	2	1	3	2	1	2	2	2	1	1	1
943	20	1	2	1	1	2	1	2	1	1	1	2	2
944	71	1	2	1	3	2	1	2	1	1	1	1	1
945	77	0	2	1	1	2	2	2	1	1	2	1	1
946	0	1	2	1	3	3	1	2	2	1	2	1	1
947	7	1	2	1	3	2	1	2	1	1	2	1	2
948	2	1	2	1	3	2	1	2	1	1	1	1	1
949	34	1	2	1	3	2	1	2	1	1	1	1	1
950	74	0	2	1	1	2	2	2	2	2	2	1	2
951	17	1	2	1	1	2	1	2	2	2	1	1	2
952	37	1	2	2	2	2	2	2	2	1	1	1	1
953	73	0	2	1	1	2	2	2	2	2	2	1	1
954	45	1	1	1	3	2	1	1	1	2	1	1	1
955	23	1	2	1	1	2	2	2	2	2	1	1	2
956	72	0	2	1	1	2	2	2	2	2	1	1	1
957	8	1	2	1	3	2	1	2	1	1	2	1	2
958	30	1	2	1	1	2	2	2	2	1	1	2	2
959	44	1	2	1	1	2	2	2	2	2	2	2	2
960	11	1	2	1	3	2	1	2	2	1	1	1	1
961	69	0	1	1	3	2	2	2	2	1	1	1	1
962	7	1	1	1	3	2	1	2	2	1	1	1	1
963	8	0	2	1	3	2	1	2	2	1	1	1	1
964	2	1	1	1	3	2	1	2	1	1	2	1	2
965	67	0	2	1	3	2	1	2	1	1	1	1	1
966	75	0	2	1	3	2	1	1	1	1	1	1	2
967	5	1	2	1	3	2	1	2	2	1	1	1	2
968	3	1	1	1	3	3	1	2	1	1	2	1	2
969	38	1	2	1	1	2	1	2	1	1	1	1	1
970	70	0	1	2	1	3	2	2	2	1	2	1	1
971	33	1	2	1	1	2	1	2	1	2	1	1	1
972	4	1	1	1	3	2	2	2	2	1	1	1	1
973	45	1	1	1	3	2	1	2	1	1	1	1	2
974	66	0	1	1	1	2	2	2	2	2	2	1	2
975	70	0	1	1	1	2	2	2	2	1	1	1	2
976	11	1	2	1	3	2	1	2	1	1	1	1	1
977	0	1	1	1	1	2	1	1	2	2	2	1	2
978	6	1	2	1	3	3	1	2	2	1	2	1	2
979	18	1	2	1	3	2	1	2	1	2	1	1	1
980	70	0	1	1	3	2	1	2	1	1	1	1	1
981	13	1	1	1	3	3	1	2	1	1	2	1	1
982	7	1	1	2	2	2	2	2	2	1	1	1	1
983	8	1	1	1	3	3	1	2	1	2	2	1	1
984	15	1	1	1	1	3	2	2	2	1	2	2	1
985	72	0	2	3	1	2	2	2	2	1	1	1	2
986	9	1	1	1	1	2	1	2	1	1	2	1	2
987	72	0	2	1	1	2	2	2	1	1	1	1	1
988	37	1	2	2	1	2	2	2	2	2	1	1	1
989	11	1	1	1	3	2	2	2	1	1	1	1	1
990	67	0	1	1	3	2	1	2	1	1	1	2	1
991	66	0	1	1	3	2	2	2	1	2	1	1	1
992	29	1	2	1	3	2	2	2	2	2	1	2	2
993	67	0	1	1	1	2	2	2	2	1	1	1	1
994	33	1	1	1	3	2	1	2	2	1	1	1	1
995	71	0	1	1	1	2	2	2	2	1	1	2	2
996	45	1	1	1	3	2	1	2	2	1	1	1	2
997	66	1	2	1	3	2	2	2	1	1	1	1	2
998	64	0	1	1	3	2	1	2	1	1	1	1	1
999	78	0	2	1	2	2	2	2	2	2	1	1	1
1000	23	1	1	1	1	2	1	2	1	1	1	1	1
1001	64	0	1	1	3	2	1	2	1	2	1	2	1
1002	5	1	1	1	1	2	2	2	2	2	2	2	2
1003	15	1	1	1	3	2	1	2	2	1	1	1	1
1004	31	1	1	1	3	2	1	2	1	1	2	1	1
1005	4	1	1	1	1	2	2	2	1	2	2	1	2
1006	6	1	1	1	3	3	1	1	2	1	2	1	1
1007	12	1	1	1	3	2	1	2	1	1	1	1	2
1008	33	1	1	1	3	2	1	2	1	1	2	1	1
1009	21	1	1	1	1	2	2	1	2	1	2	1	1
1010	1	1	1	1	3	2	1	2	2	1	2	1	1
1011	64	0	1	1	2	2	2	2	2	2	2	1	2
1012	1	1	1	1	3	2	1	2	2	1	2	1	1
1013	71	0	1	1	1	3	2	2	2	2	2	1	2
1014	4	1	1	1	2	2	1	2	1	2	1	1	1
1015	63	0	1	1	1	2	2	2	2	2	2	1	1
1016	3	1	1	1	3	2	1	2	1	1	1	1	1
1017	17	1	1	2	1	2	2	2	2	1	2	1	1
1018	40	1	1	1	3	2	1	2	1	2	1	2	2
1019	65	0	1	1	3	2	2	2	1	2	1	1	1
1020	9	1	1	1	1	2	1	2	1	1	1	1	2
1021	35	1	1	1	3	2	1	2	1	2	1	2	1
1022	6	1	1	1	3	2	1	2	1	1	1	1	1
1023	21	1	1	3	3	2	1	2	2	1	2	1	1
1024	60	0	1	1	2	2	2	2	2	2	2	1	2
1025	62	0	1	1	2	2	2	2	2	1	2	1	2
1026	1	1	2	1	3	2	1	2	2	1	1	1	1
1027	32	1	1	1	3	2	1	2	1	1	1	1	1
1028	17	1	1	1	3	2	1	2	1	2	1	1	2
1029	60	0	1	1	1	2	2	2	2	2	1	2	1
1030	13	1	1	1	1	2	1	2	1	1	1	1	2
1031	0	1	2	1	3	2	1	2	2	1	2	1	2
1032	4	1	1	1	3	2	1	2	1	1	1	1	1
1033	15	1	1	3	3	2	1	2	1	1	2	1	1
1034	0	1	2	1	3	3	1	2	2	1	2	1	1
1035	58	0	2	1	3	2	1	2	1	1	1	1	2
1036	30	1	1	2	3	2	2	2	1	1	1	1	1
1037	0	1	2	1	3	2	1	2	2	2	2	1	1
1038	25	1	1	1	3	2	2	2	1	2	1	1	1
1039	66	0	1	1	3	2	1	2	1	2	1	1	2
1040	2	1	2	1	3	2	1	2	1	1	1	1	1
1041	3	1	2	1	1	3	1	2	2	1	2	1	1
1042	18	1	2	1	3	2	1	2	1	1	1	1	2
1043	4	1	1	1	3	3	1	1	2	1	2	1	1
1044	15	1	1	1	3	2	2	2	1	2	1	2	2
1045	3	1	2	1	3	3	1	2	2	1	2	1	2
1046	59	0	2	1	1	2	2	2	2	2	2	1	2
1047	39	1	1	1	3	2	1	2	2	2	1	1	1
1048	5	1	2	1	3	2	1	2	1	1	1	1	1
1049	4	1	2	1	3	3	1	2	1	1	2	1	1
1050	7	1	2	1	2	3	2	2	2	1	2	1	1
1051	9	1	2	1	1	2	2	2	2	2	2	1	2
1052	41	1	2	1	3	2	1	2	1	1	1	1	2
1053	17	1	2	1	1	3	1	2	1	2	2	1	2
1054	56	0	2	1	2	2	2	2	1	1	1	1	2
1055	47	1	2	1	1	2	2	2	1	1	1	1	2
1056	33	1	2	1	1	2	2	2	1	1	1	1	1
1057	62	0	1	1	3	2	2	2	1	1	1	1	1
1058	55	0	2	2	1	2	2	2	2	2	2	1	2
1059	23	1	1	1	3	2	1	2	1	1	1	1	1
1060	56	0	2	1	3	3	1	1	1	1	2	1	1
1061	19	1	1	2	1	2	1	2	1	1	1	1	2
1062	39	1	2	2	3	2	2	2	1	1	1	1	2
1063	1	1	2	1	3	2	1	2	2	1	1	1	1
1064	53	0	2	1	1	2	2	1	2	2	2	1	1
1065	52	0	2	1	2	2	2	2	2	2	2	1	1
1066	52	0	2	2	1	3	1	2	1	2	2	1	1
1067	54	0	2	1	3	2	1	2	1	2	1	1	1
1068	51	0	2	1	2	2	2	2	2	1	1	1	2
1069	25	1	2	1	2	2	2	2	1	1	2	1	1
1070	45	1	2	1	3	2	2	2	1	2	1	1	1
1071	33	0	2	1	3	2	1	2	1	1	1	1	1
1072	11	0	2	1	3	2	2	2	2	1	1	1	1
1073	4	1	2	1	3	2	1	2	1	1	1	1	2
1074	52	0	2	2	3	2	2	2	2	1	1	1	1
1075	50	1	1	1	3	2	1	2	1	1	1	1	1
1076	63	0	1	1	3	2	2	2	1	1	1	1	2
1077	51	0	2	2	3	2	1	2	2	1	1	1	1
1078	51	1	2	1	3	2	2	2	1	2	1	1	2
1079	19	1	1	1	1	2	1	2	2	1	1	1	1
1080	5	1	2	1	2	2	2	2	2	1	1	1	1
1081	49	0	2	1	1	2	2	2	1	1	1	1	1
1082	49	0	2	1	2	2	2	2	1	1	1	1	1
1083	13	1	2	1	3	3	1	2	2	1	2	1	2
1084	48	0	2	1	2	3	2	2	2	2	2	2	1
1085	33	1	2	1	2	2	2	2	2	1	2	2	1
1086	44	0	2	1	1	2	2	2	2	2	2	1	1
1087	48	0	2	1	1	2	2	2	2	2	2	1	1
1088	48	0	2	1	3	2	1	2	1	2	1	1	1
1089	1	1	2	2	3	2	1	2	2	1	2	1	1
1090	24	1	2	1	3	2	1	2	1	2	1	1	2
1091	15	1	2	1	1	2	1	2	2	1	1	1	1
1092	6	1	1	1	2	2	1	2	2	2	1	1	2
1093	34	1	2	1	3	2	1	2	1	2	2	2	2
1094	57	0	2	1	2	2	2	2	2	1	1	1	2
1095	48	0	2	1	1	2	2	2	2	1	1	1	2
1096	7	1	2	1	3	2	1	1	2	2	1	1	2
1097	16	1	2	1	3	2	2	2	2	1	2	1	2
1098	30	1	2	1	2	3	2	1	2	1	2	1	1
1099	69	1	1	1	3	2	2	2	2	2	1	1	1
1100	16	1	1	1	3	3	1	2	2	2	2	1	1
1101	50	0	2	1	3	2	2	2	2	2	1	1	2
1102	27	1	2	1	1	2	1	2	2	2	1	1	2
1103	10	1	1	1	3	2	2	2	2	1	1	1	1
1104	53	0	2	1	1	2	2	2	2	2	2	2	2
1105	71	1	2	1	1	2	2	2	2	2	2	2	2
1106	9	1	2	1	2	2	2	2	2	2	2	2	2
1107	84	1	1	2	1	3	2	2	2	1	2	2	1
1108	4	1	2	1	3	2	1	2	2	1	2	2	2
1109	13	1	1	1	3	2	1	2	1	2	2	2	2
1110	65	0	1	1	3	2	1	2	1	1	1	2	1
1111	1	1	1	1	1	2	2	2	2	2	2	2	2
1112	60	1	1	1	2	2	2	2	2	1	2	2	1
1113	5	1	2	1	3	2	1	2	1	1	2	1	1
1114	40	1	2	1	1	2	2	2	2	2	2	2	1
1115	9	1	2	1	3	2	1	2	1	1	1	1	1
1116	22	1	2	1	3	2	1	2	1	2	1	1	1
1117	14	1	1	1	3	2	1	2	1	1	1	2	1
1118	0	1	2	2	3	2	1	2	2	1	1	1	1
1119	0	1	1	1	3	2	1	2	2	1	2	1	2
1120	118	0	2	1	2	2	2	2	2	1	1	1	1
1121	4	1	1	1	3	3	1	2	2	2	2	1	2
1122	0	1	1	1	2	2	1	2	2	1	2	1	2
1123	100	0	1	1	1	2	2	2	2	2	1	2	1
1124	7	1	1	1	1	3	2	2	2	1	2	1	1
1125	4	1	1	1	1	2	1	2	1	1	2	1	2
1126	2	1	1	1	3	2	1	2	1	1	1	1	1
1127	17	1	1	1	3	2	1	2	1	1	1	1	1
1128	18	1	1	1	1	2	2	2	2	2	2	1	2
1129	16	1	1	2	1	3	1	2	1	2	2	1	1
1130	38	1	2	1	2	2	2	2	2	2	1	1	1
1131	1	1	2	1	2	2	2	2	2	1	2	1	2
1132	44	1	2	1	1	2	2	2	2	2	2	1	1
1133	37	1	2	1	1	2	2	2	2	2	2	1	2
1134	1	1	1	1	3	2	1	2	2	1	2	1	1
1135	80	0	2	1	2	2	2	2	2	2	1	1	1
1136	25	0	2	1	3	2	2	2	1	1	1	1	2
1137	31	1	1	1	2	2	2	2	2	1	1	1	1
1138	0	1	1	1	3	2	1	2	2	1	1	1	1
1139	10	1	1	1	3	2	1	2	1	1	2	1	1
1140	3	1	2	2	3	2	1	2	1	2	2	1	1
1141	4	1	1	1	1	2	2	2	1	1	1	1	1
1142	14	1	1	1	1	2	2	2	1	1	1	1	2
1143	68	0	1	1	1	2	2	2	2	2	2	1	1
1144	8	1	1	1	3	2	1	1	2	2	1	1	1
1145	33	1	2	1	2	2	2	2	2	1	1	1	1
1146	9	1	1	1	2	2	2	2	2	2	1	1	1
1147	10	1	1	1	3	2	1	2	1	1	1	1	1
1148	9	1	2	1	3	2	1	2	1	2	1	1	2
1149	66	0	1	1	3	2	1	2	1	2	1	1	1
1150	2	1	2	1	3	2	1	2	1	1	2	2	2
1151	2	1	1	1	3	2	1	2	1	1	1	1	1
1152	9	1	2	1	2	2	2	2	2	1	1	1	1
1153	5	1	1	1	1	2	2	2	2	2	2	2	1
1154	7	1	1	1	3	2	1	2	1	1	1	1	1
1155	14	1	2	1	1	3	2	2	2	1	2	1	1
1156	3	1	2	2	3	3	1	2	1	1	2	1	1
1157	0	1	2	1	3	2	1	2	2	1	1	1	2
1158	23	1	2	1	2	2	2	2	1	1	2	1	1
1159	19	1	2	1	3	2	2	1	1	1	2	1	2
1160	5	1	2	1	3	3	1	2	2	1	2	1	1
1161	49	0	2	1	1	2	2	2	2	2	2	1	2
1162	0	1	1	1	1	2	1	2	2	2	2	2	2
1163	7	1	2	2	3	2	1	2	1	1	2	2	1
1164	2	1	1	1	1	2	2	2	2	2	2	2	2
1165	0	1	1	2	3	2	1	2	2	2	2	2	2
1166	6	1	2	1	1	2	2	2	2	1	2	2	1
1167	41	1	2	1	1	2	2	2	2	2	2	2	1
1168	4	1	2	2	2	3	2	2	2	1	2	1	1
1169	0	1	2	1	3	2	1	2	2	2	2	1	2
1170	13	1	2	1	1	2	2	2	1	1	1	1	2
1171	5	1	2	2	2	3	2	2	2	1	2	1	1
1172	109	0	2	1	2	2	2	2	2	2	2	2	1
1173	34	1	2	1	1	2	2	2	2	2	1	2	2
1174	2	1	2	1	1	3	1	2	2	1	2	2	2
1175	27	1	1	1	1	2	2	1	2	2	2	1	2
1176	54	1	2	1	1	2	2	2	2	2	2	1	2
1177	2	1	1	1	2	2	2	2	2	1	2	1	1
1178	109	0	2	1	3	2	1	2	1	1	1	1	1
1179	2	1	2	2	3	3	1	2	1	1	2	2	1
1180	104	0	1	1	3	2	2	2	1	1	1	1	1
1181	1	1	1	2	1	2	1	2	2	2	2	2	1
1182	1	1	1	1	1	3	2	2	2	2	2	1	2
1183	10	1	1	1	1	2	2	2	1	1	1	1	2
1184	33	1	1	1	2	2	2	2	2	1	1	1	1
1185	6	1	1	2	1	2	2	2	2	2	1	2	1
1186	93	0	1	1	3	2	2	2	2	2	2	1	1
1187	61	1	1	1	1	2	2	2	1	1	1	1	1
1188	35	1	1	1	3	2	1	2	1	2	2	1	2
1189	53	1	1	1	1	3	2	2	2	2	2	1	2
1190	35	1	1	1	2	2	2	2	2	1	2	1	2
1191	2	1	1	2	2	2	2	2	2	2	1	1	1
1192	34	1	1	1	1	2	2	2	1	2	2	1	2
1193	7	1	1	1	2	2	1	1	2	1	2	1	2
1194	85	0	1	1	3	2	2	2	2	1	1	1	1
1195	86	0	1	1	1	2	2	2	2	1	1	1	2
1196	14	1	1	2	3	2	1	2	1	2	1	1	2
1197	83	0	2	2	3	2	1	2	1	1	1	1	1
1198	10	1	2	2	1	2	2	2	2	2	1	1	2
1199	54	0	2	2	1	2	2	2	2	2	1	2	1
1200	88	0	1	1	1	2	2	2	2	2	2	1	1
1201	4	1	2	1	3	3	1	2	2	2	2	1	1
1202	9	1	1	1	3	2	1	2	2	1	2	1	1
1203	60	1	2	1	1	2	2	2	1	1	1	2	2
1204	4	1	2	1	1	2	1	2	2	2	1	2	2
1205	11	1	2	1	1	2	2	2	2	2	2	1	1
1206	14	1	2	1	1	2	2	2	2	1	1	1	1
1207	74	0	2	1	1	2	2	2	2	2	1	2	1
1208	19	1	2	1	2	2	2	2	1	1	1	1	1
1209	79	0	2	1	1	2	2	2	1	1	1	1	1
1210	45	1	1	1	2	2	2	2	2	1	1	1	2
1211	54	1	1	2	1	2	2	2	2	1	1	1	1
1212	25	1	1	1	2	2	1	2	1	1	2	2	1
1213	17	1	2	1	1	2	2	2	2	1	2	1	2
1214	14	1	1	2	1	2	2	2	2	2	2	1	1
1215	7	1	1	1	1	2	1	2	1	1	1	2	1
1216	59	1	1	1	1	2	2	2	2	1	1	2	1
1217	2	1	1	1	3	3	1	2	1	1	2	1	1
1218	33	1	2	1	1	2	2	2	2	2	1	1	1
1219	31	1	1	1	3	3	1	2	1	1	2	1	1
1220	35	1	1	2	1	2	2	2	2	1	2	1	1
1221	3	1	1	2	3	3	1	1	2	1	2	1	1
1222	65	0	1	2	1	2	2	2	2	1	2	2	1
1223	4	1	1	2	1	2	1	2	1	2	1	1	1
1224	13	1	1	2	2	2	2	1	2	1	2	1	1
1225	35	1	1	2	1	2	2	2	2	1	2	1	1
1226	4	1	2	1	3	2	1	2	1	1	1	1	2
1227	13	1	1	1	3	2	1	2	1	1	1	1	1
1228	13	1	1	2	1	2	2	2	2	1	2	1	2
1229	3	1	1	2	3	2	1	1	2	1	2	1	2
1230	61	0	1	1	1	2	2	2	2	2	2	2	2
1231	20	1	2	1	2	2	1	2	1	1	2	1	1
1232	63	0	1	1	1	2	2	2	1	1	1	1	1
1233	32	1	2	2	1	2	1	2	1	2	2	1	1
1234	23	1	2	2	3	2	1	2	1	1	1	1	1
1235	16	1	2	1	3	2	1	2	1	1	1	1	1
1236	46	1	2	2	3	2	1	2	1	2	1	1	2
1237	57	0	2	2	2	2	2	2	2	1	1	1	1
1238	66	0	1	1	3	2	2	2	1	2	1	1	1
1239	10	1	2	1	3	2	1	1	2	1	1	1	1
1240	2	1	2	1	3	2	1	2	2	1	2	1	1
1241	0	1	2	1	2	2	2	2	2	1	1	1	1
1242	57	0	2	1	1	2	2	2	1	2	1	2	2
1243	49	0	2	1	3	3	1	2	1	2	2	1	1
1244	6	1	2	2	3	2	1	2	1	1	1	1	1
1245	22	1	2	1	2	2	2	2	2	1	1	2	1
1246	1	1	2	1	3	2	1	2	1	2	2	1	2
1247	54	0	2	1	1	2	2	2	2	2	1	1	1
1248	53	0	2	1	1	2	2	2	1	1	2	1	2
1249	26	1	1	2	3	2	1	2	1	1	1	1	1
1250	22	1	2	1	3	2	1	2	1	1	1	1	1
1251	11	1	2	2	3	2	1	2	1	1	1	1	2
1252	39	1	1	1	3	2	1	2	2	2	1	1	1
1253	67	0	1	2	3	2	1	2	1	2	1	1	1
1254	57	0	2	1	1	2	2	2	2	2	2	1	1
1255	7	1	1	2	3	2	1	2	1	1	1	1	2
1256	49	0	2	1	3	2	2	2	1	1	1	1	1
1257	14	1	2	2	3	2	1	1	1	1	1	1	2
1258	50	0	2	1	3	2	1	2	1	1	1	1	2
1259	49	0	2	2	1	2	1	1	2	1	2	1	2
1260	11	1	1	1	3	2	1	2	2	2	1	1	1
1261	52	1	2	2	1	2	2	2	1	2	2	2	1
1262	98	0	1	1	1	2	2	2	2	2	1	2	1
1263	41	1	1	1	1	3	2	2	2	1	2	2	2
1264	43	1	2	1	1	2	1	1	2	2	2	2	2
1265	25	1	1	1	1	2	2	2	2	1	1	2	2
1266	5	1	2	1	1	2	1	1	1	1	2	2	1
1267	1	1	1	1	3	2	1	2	2	1	2	2	2
1268	3	1	1	1	3	2	1	2	1	1	2	2	2
1269	38	1	1	1	3	2	1	2	1	2	1	2	2
1270	5	1	2	1	3	2	1	2	2	2	1	2	2
1271	32	1	1	1	1	2	2	2	2	2	2	2	2
1272	53	0	2	1	1	2	2	2	2	2	1	2	2
1273	50	0	2	2	3	2	1	2	1	1	2	2	2
1274	3	1	2	2	3	2	2	2	1	2	2	1	2
1275	104	1	2	1	1	2	2	2	2	2	2	1	2
1276	4	0	2	2	1	2	2	2	2	1	1	1	1
1277	7	1	2	2	1	3	2	2	2	2	2	1	1
1278	17	1	1	1	1	2	2	2	2	2	1	2	1
1279	0	0	2	1	1	2	1	2	2	2	2	1	1
1280	115	0	2	1	3	2	2	2	1	2	1	1	1
1281	114	0	2	1	1	2	2	2	2	1	1	1	2
1282	114	0	2	1	1	3	2	2	2	1	2	1	2
1283	21	1	2	2	1	2	2	2	2	1	2	1	1
1284	10	1	2	2	2	2	2	2	1	1	1	1	1
1285	73	1	2	1	1	2	2	2	2	1	2	2	2
1286	12	1	2	1	3	2	1	2	2	1	2	1	1
1287	2	1	2	1	2	2	2	2	2	2	1	2	2
1288	24	1	2	1	2	2	1	2	2	2	1	2	1
1289	6	1	2	2	1	2	2	2	2	1	1	1	1
1290	118	0	2	1	1	3	2	2	2	2	2	1	2
1291	1	1	2	1	2	3	2	2	2	1	2	1	2
1292	116	0	2	1	1	2	2	2	2	1	1	1	1
1293	113	0	2	1	1	2	2	2	2	1	1	1	1
1294	70	1	2	1	3	2	2	2	1	2	1	1	1
1295	117	0	2	2	1	2	2	2	1	2	1	1	1
1296	0	1	2	1	3	2	1	2	2	1	2	1	1
1297	4	1	2	1	3	2	1	2	1	2	2	1	1
1298	113	0	2	1	3	2	2	2	2	2	1	1	2
1299	118	0	2	1	3	2	2	2	1	2	1	1	1
1300	36	1	2	1	3	2	1	2	1	1	1	1	1
1301	106	0	1	1	3	2	1	2	1	2	1	1	1
1302	57	1	2	1	2	2	2	2	1	2	2	1	1
1303	45	0	1	2	1	2	2	2	2	1	1	1	1
1304	17	1	2	1	2	2	2	2	2	1	2	1	1
1305	36	1	2	1	2	2	2	2	1	2	1	1	1
1306	83	1	1	1	3	2	2	2	2	1	2	1	1
1307	23	1	2	1	2	2	2	2	1	1	1	1	1
1308	33	1	1	1	3	2	2	2	2	1	2	1	2
1309	16	1	2	1	3	2	1	2	1	1	1	1	1
1310	10	1	1	1	3	2	1	2	1	2	1	1	2
1311	7	1	1	1	3	2	1	2	1	2	2	1	1
1312	0	1	1	1	3	2	1	2	2	2	2	1	1
1313	41	0	1	1	3	2	1	2	1	2	2	1	2
1314	0	1	1	1	1	2	2	2	2	2	2	1	2
1315	84	1	1	2	2	2	2	2	2	1	1	1	1
1316	21	1	1	1	1	2	2	2	2	1	1	2	2
1317	104	0	1	1	1	2	2	2	2	2	2	1	2
1318	20	0	2	1	3	2	2	1	2	2	1	1	1
1319	29	1	1	1	1	2	1	2	1	2	2	1	1
1320	100	0	1	2	3	2	1	2	2	1	2	1	1
1321	99	0	1	1	1	2	2	2	2	2	2	1	1
1322	102	0	1	1	3	2	2	2	1	2	1	1	1
1323	4	1	1	1	3	2	1	2	1	1	2	1	2
1324	18	1	1	2	1	2	1	2	1	1	1	1	1
1325	13	1	1	1	3	2	1	1	1	1	1	1	1
1326	11	1	1	2	3	2	1	1	2	2	1	1	1
1327	60	0	1	1	1	3	1	2	1	2	2	1	1
1328	70	1	1	1	2	2	2	2	2	2	1	1	2
1329	88	0	1	1	3	2	2	2	1	2	2	1	1
1330	36	1	1	1	3	2	1	2	1	1	1	1	1
1331	10	1	1	1	3	2	1	1	2	1	1	1	1
1332	95	0	1	1	1	2	2	2	2	1	2	1	1
1333	95	0	1	1	3	2	2	2	2	2	1	1	1
1334	28	1	1	1	1	2	2	2	2	2	2	1	2
1335	8	1	1	1	3	2	1	2	2	1	1	1	2
1336	84	0	1	1	1	2	2	2	2	2	1	2	2
1337	82	0	2	1	1	2	2	2	2	2	2	2	2
1338	10	1	2	2	3	2	2	2	1	1	1	1	1
1339	84	0	1	1	2	3	2	2	1	2	2	1	1
1340	9	1	2	1	1	2	2	2	2	1	1	1	1
1341	2	0	1	1	3	2	1	2	2	1	2	1	2
1342	11	1	1	1	1	2	2	2	2	1	2	1	1
1343	74	1	2	1	1	2	2	2	2	1	1	1	2
1344	93	0	1	1	1	2	2	2	2	2	1	1	1
1345	14	1	2	1	3	2	1	2	1	2	1	1	1
1346	77	0	2	1	1	2	2	2	2	2	2	1	1
1347	81	0	2	2	3	2	2	2	1	1	1	1	1
1348	4	0	2	1	1	2	2	2	2	1	1	1	2
1349	85	0	1	1	1	2	2	2	1	1	1	1	1
1350	80	0	2	1	1	2	2	2	1	2	1	1	2
1351	71	0	1	1	1	2	2	2	2	1	1	1	2
1352	20	1	2	1	3	3	2	2	2	1	2	2	1
1353	10	1	2	2	1	2	2	2	2	1	2	1	2
1354	15	1	1	1	2	2	1	2	1	2	2	1	2
1355	16	1	1	1	2	2	2	2	2	1	1	1	2
1356	46	1	2	1	1	2	2	2	2	2	2	1	1
1357	37	1	1	2	1	2	2	2	1	1	2	1	1
1358	9	1	1	1	2	2	2	2	1	1	2	2	1
1359	1	1	1	2	2	2	1	2	2	1	2	1	1
1360	67	0	1	1	3	2	1	2	1	2	1	1	2
1361	0	1	2	1	3	2	1	2	2	2	1	1	2
1362	69	0	1	1	3	2	2	2	1	2	1	2	2
1363	60	0	1	1	1	2	2	2	2	1	2	1	1
1364	16	1	2	1	3	2	1	2	2	1	1	1	1
1365	8	1	1	1	1	2	1	1	2	2	2	1	2
1366	63	0	1	1	1	3	2	2	2	1	2	1	1
1367	18	1	1	1	3	2	1	2	2	2	2	1	2
1368	9	1	1	1	3	2	2	2	1	2	1	1	1
1369	64	0	1	1	1	2	2	2	2	1	1	1	1
1370	54	0	2	1	1	2	2	2	2	1	2	1	2
1371	1	1	1	1	3	3	1	2	2	2	2	1	2
1372	39	1	2	1	2	2	2	2	2	2	1	1	2
1373	60	0	1	1	1	2	2	2	2	2	2	1	2
1374	87	0	1	1	3	2	2	2	1	1	1	1	1
1375	16	1	1	1	2	2	1	1	1	1	2	1	1
1376	52	1	2	1	2	2	2	2	2	2	1	1	1
1377	51	1	1	1	1	2	2	2	1	1	2	1	1
1378	4	1	2	2	1	2	1	2	1	1	2	1	1
1379	3	1	2	1	3	2	1	2	2	1	1	1	1
1380	17	1	2	1	3	3	1	2	1	2	2	1	1
1381	22	0	2	1	1	2	2	2	2	1	1	1	1
1382	49	0	2	1	1	2	2	2	2	2	2	1	2
1383	29	1	2	1	1	2	1	1	1	1	1	1	1
1384	52	0	2	1	1	2	2	2	2	1	1	1	1
1385	0	1	1	2	3	2	1	2	2	2	1	1	2
1386	60	1	2	1	3	2	1	1	2	2	1	1	1
1387	89	1	1	1	2	3	2	2	2	1	2	1	1
1388	3	1	1	1	3	2	1	2	1	1	1	2	2
1389	0	1	1	1	2	2	1	2	2	2	2	2	2
1390	10	1	1	1	1	2	1	2	1	1	1	2	1
1391	15	1	1	1	1	2	2	2	2	1	2	2	1
1392	16	1	2	1	3	2	1	2	2	2	1	2	2
1393	9	1	2	1	1	3	2	2	2	1	2	2	2
1394	76	1	2	1	1	2	2	2	2	2	1	2	1
1395	2	1	2	1	3	2	1	2	2	2	2	2	2
1396	24	1	2	1	2	2	1	2	2	1	2	2	2
1397	5	1	1	1	3	2	1	2	2	2	2	2	1
1398	26	1	2	1	3	2	1	2	1	1	1	1	1
1399	117	0	2	1	1	2	2	2	2	1	1	1	1
1400	3	1	2	1	1	2	1	2	1	1	2	1	2
1401	97	1	2	2	3	2	2	2	1	2	1	1	1
1402	10	1	2	1	2	2	2	2	1	1	2	1	1
1403	28	1	2	1	1	2	2	2	2	1	2	1	2
1404	7	1	1	1	3	2	1	2	1	1	1	2	2
1405	35	1	2	1	1	2	2	2	2	1	2	1	1
1406	113	0	2	1	1	2	2	2	2	2	2	1	1
1407	111	0	2	1	1	2	2	2	2	1	1	1	1
1408	14	1	2	2	1	2	2	2	2	2	1	1	1
1409	14	1	2	1	1	2	2	2	2	1	1	1	1
1410	63	1	2	1	1	2	2	2	2	1	1	1	1
1411	0	1	2	1	3	2	2	2	2	2	1	1	1
1412	25	1	1	1	2	2	2	2	1	1	1	2	2
1413	84	1	1	2	1	2	1	1	2	1	1	1	2
1414	106	0	1	1	2	2	2	2	2	1	1	1	1
1415	38	1	1	1	1	2	2	2	2	1	1	2	1
1416	4	1	2	1	3	3	1	2	2	1	2	1	2
1417	6	1	2	1	3	2	1	2	1	1	1	1	1
1418	20	1	1	1	3	2	1	2	2	2	1	1	1
1419	0	1	1	1	3	2	1	2	2	1	2	1	1
1420	0	1	2	2	3	2	1	2	2	1	2	1	1
1421	10	1	1	2	3	2	1	1	2	1	1	1	1
1422	19	1	1	1	3	2	1	2	1	1	1	1	2
1423	40	1	1	1	3	2	1	2	1	1	1	1	1
1424	6	1	1	1	3	2	2	2	1	1	1	2	1
1425	91	0	1	1	1	2	2	2	1	2	2	1	1
1426	0	1	1	2	3	2	1	2	2	2	1	1	1
1427	98	0	1	1	1	2	2	2	2	1	1	1	1
1428	94	0	1	1	1	2	2	2	2	1	1	1	1
1429	32	1	1	1	1	2	1	2	2	1	2	1	1
1430	30	1	1	2	1	2	1	2	1	1	1	1	1
1431	1	1	1	1	1	3	1	2	2	2	2	1	1
1432	1	1	1	1	3	2	1	2	1	2	2	1	1
1433	19	1	1	2	3	2	1	1	2	1	2	1	1
1434	29	1	1	1	3	2	1	2	1	1	1	1	2
1435	17	1	1	1	1	2	2	2	2	1	2	2	2
1436	11	1	1	2	3	2	2	2	2	1	1	1	1
1437	11	1	2	1	1	2	1	1	1	1	2	2	2
1438	2	1	2	1	3	2	1	2	1	1	1	1	2
1439	14	1	1	1	1	2	2	2	1	2	1	1	1
1440	0	1	1	1	3	2	1	2	2	1	1	1	1
1441	13	1	1	1	3	3	1	2	1	1	2	1	1
1442	87	0	1	1	1	2	2	2	2	1	2	1	2
1443	85	0	1	1	3	2	1	1	1	1	1	1	1
1444	16	1	2	1	3	2	1	2	2	2	1	2	1
1445	3	1	1	2	3	2	1	2	2	1	1	1	1
1446	22	1	2	2	3	2	1	2	1	2	1	1	2
1447	2	1	2	1	3	2	1	2	1	1	2	1	1
1448	3	1	2	1	3	2	1	2	1	1	2	1	2
1449	18	1	2	1	3	2	1	1	1	1	2	1	1
1450	0	1	2	1	3	2	1	2	2	1	1	1	1
1451	20	1	2	1	2	2	2	2	1	2	1	1	1
1452	2	1	2	1	3	3	1	2	2	1	2	1	1
1453	8	1	2	2	1	2	1	2	1	1	1	1	2
1454	6	1	2	1	3	2	1	2	2	1	1	1	1
1455	2	1	2	1	3	2	1	2	2	1	2	1	1
1456	13	1	2	1	3	2	1	2	1	2	1	1	1
1457	7	1	2	1	3	2	1	2	2	1	2	2	2
1458	15	1	2	2	1	2	1	1	1	1	1	1	2
1459	60	0	1	1	1	2	2	2	2	2	2	1	1
1460	1	1	1	1	2	2	2	2	2	1	1	1	1
1461	6	1	1	1	3	2	1	1	2	1	2	1	1
1462	70	0	1	1	1	2	2	2	2	2	1	1	2
1463	65	0	1	1	2	2	1	2	1	1	1	1	1
1464	16	1	1	2	3	2	1	1	1	1	1	1	1
1465	27	1	1	1	3	3	1	2	1	1	2	1	1
1466	14	1	1	1	1	2	2	2	2	1	1	1	1
1467	7	1	1	1	3	3	1	2	1	2	2	1	1
1468	52	0	2	1	3	2	1	2	1	2	1	2	1
1469	8	1	2	1	3	2	1	2	2	2	2	2	1
1470	3	1	2	1	3	3	1	2	1	1	2	1	1
1471	59	0	2	1	2	2	2	2	2	1	2	1	2
1472	1	1	2	1	1	2	1	2	2	1	2	1	2
1473	55	0	2	1	1	2	2	2	1	2	1	1	1
1474	69	0	1	2	2	2	2	2	1	1	1	1	1
1475	0	1	2	1	3	2	1	2	2	1	2	1	1
1476	2	1	2	1	3	2	1	2	2	1	2	1	1
1477	11	1	1	1	3	2	1	2	1	1	1	1	1
1478	0	1	1	1	3	2	1	2	2	1	1	1	1
1479	16	1	2	1	3	2	1	2	1	1	1	1	1
1480	7	1	2	1	3	2	1	2	1	1	2	1	2
1481	10	1	2	1	1	2	1	2	1	2	2	1	2
1482	50	0	2	2	3	2	1	1	2	2	1	1	1
1483	16	1	2	1	3	2	1	2	1	1	1	2	1
1484	11	1	2	1	3	2	1	2	1	1	1	1	2
1485	52	0	2	1	3	2	1	2	2	2	1	1	1
1486	32	1	2	1	2	2	2	2	2	1	2	1	2
1487	2	1	1	1	3	2	1	2	2	2	2	1	2
