# Supplementary material for: Clinical features and prognostic factors in patients with microvascular infiltration of hepatocellular carcinoma: Development and validation of a nomogram and risk stratification based on the SEER database
Source: Front Oncol. 2022 Sep 14;12:987603. doi: 10.3389/fonc.2022.987603 (PMC9515492; doi:10.3389/fonc.2022.987603)
Supplement: Supplementary file 1 [file DataSheet_1.zip › Supplement/Validation.csv]

	id	Time	Status	Sex	Race	Grade	AJCC_Stage	Surgery	Radiation	Chemotherapy	AFP	Size	Number	Age
1	1	9	1	2	1	3	2	1	2	1	1	2	2	2
16	16	18	1	2	1	3	2	1	2	1	1	1	1	2
18	18	119	0	2	1	1	2	2	2	2	1	2	1	1
22	22	22	1	2	1	2	2	2	2	2	1	2	1	2
23	23	36	0	2	1	1	2	2	2	2	1	2	1	2
24	24	109	0	2	1	3	2	1	2	1	1	1	1	1
29	29	60	1	1	1	3	2	1	2	1	1	1	1	1
32	32	105	0	1	1	3	2	1	2	1	1	1	1	1
33	33	105	0	1	1	3	2	2	2	1	1	1	1	1
34	34	107	0	1	1	3	2	1	2	1	2	1	1	2
36	36	57	0	2	1	1	2	2	1	1	1	2	2	1
39	39	1	1	1	1	3	3	1	2	2	1	2	1	2
40	40	0	1	1	2	3	2	1	2	2	2	2	1	1
45	45	43	1	1	1	3	2	1	2	1	2	1	1	2
51	51	34	1	1	1	3	2	1	2	2	1	2	1	2
61	61	84	0	1	1	3	2	1	2	1	2	2	1	1
64	64	83	0	2	1	3	2	2	2	1	1	1	1	1
69	69	27	1	2	1	3	2	1	1	1	1	2	1	2
71	71	6	0	2	1	3	2	1	2	1	1	2	1	2
72	72	28	1	2	1	3	2	1	2	2	1	1	1	1
73	73	2	1	2	1	3	2	1	2	1	1	1	1	1
74	74	39	1	2	2	3	2	1	2	1	1	1	1	1
79	79	29	1	2	1	1	2	2	1	2	1	1	1	1
85	85	28	1	2	1	3	2	1	2	2	1	1	1	1
86	86	18	1	1	1	3	2	1	2	1	1	2	1	2
89	89	24	1	2	1	3	2	1	2	1	2	1	1	1
90	90	4	1	1	2	2	3	2	2	2	1	2	1	1
93	93	12	1	2	1	3	2	1	2	1	1	1	1	2
102	102	63	0	1	1	3	2	1	1	1	2	1	1	1
108	108	23	1	2	1	1	2	2	2	2	1	1	1	1
110	110	33	1	2	3	1	2	2	2	2	1	2	1	1
112	112	61	0	1	1	3	2	2	2	2	2	1	1	1
113	113	52	1	2	1	3	2	2	2	1	2	1	1	2
118	118	56	0	2	1	3	2	1	2	1	2	1	1	2
119	119	33	1	2	1	3	2	1	2	1	1	1	1	2
122	122	24	1	2	1	3	2	1	2	1	1	1	2	2
123	123	11	1	2	1	3	2	1	2	1	2	1	1	1
124	124	50	0	1	2	1	2	2	2	2	2	1	1	1
130	130	24	1	2	1	3	2	1	2	1	1	1	1	1
134	134	20	1	2	1	3	2	1	2	2	2	1	1	1
135	135	48	0	2	1	3	2	2	2	1	1	1	1	1
138	138	58	0	2	1	3	2	1	2	1	2	1	1	1
147	147	27	1	2	2	2	2	2	2	2	1	1	1	1
151	151	1	1	1	1	1	2	1	2	2	2	2	1	2
157	157	1	1	1	1	1	2	1	2	2	1	1	1	2
160	160	13	1	2	1	3	2	1	2	1	1	1	1	1
167	167	2	1	1	1	3	3	1	2	1	1	2	1	1
168	168	98	0	1	1	1	2	2	2	1	2	1	1	1
170	170	36	1	1	1	1	3	1	2	1	1	2	1	1
173	173	12	1	1	1	3	2	1	1	1	1	1	1	1
175	175	29	1	1	2	1	2	2	2	2	1	2	1	1
182	182	31	1	2	1	1	3	2	2	2	1	2	1	1
187	187	79	0	2	1	3	2	1	2	1	2	1	2	1
190	190	64	0	1	1	1	2	2	2	1	1	1	2	1
194	194	5	1	1	1	1	2	2	2	2	1	1	1	1
195	195	16	1	2	1	1	2	1	2	2	1	2	1	2
206	206	54	0	2	1	1	2	2	2	2	1	1	1	1
209	209	17	1	2	1	1	2	2	2	1	2	1	1	1
213	213	2	1	1	1	3	2	1	2	2	1	1	1	1
214	214	93	0	2	1	3	2	2	2	2	2	2	1	1
215	215	64	1	2	1	1	2	2	2	1	1	2	1	1
219	219	4	1	2	1	1	2	2	2	2	2	2	1	2
223	223	70	1	2	1	1	2	2	2	2	1	2	1	2
229	229	118	0	2	1	2	2	2	2	1	1	2	2	1
231	231	3	1	1	1	3	3	1	2	1	1	2	2	2
234	234	118	0	2	1	1	2	2	1	1	1	2	1	1
235	235	107	0	1	1	1	2	2	2	2	1	1	1	1
237	237	14	1	2	1	1	2	2	2	2	1	2	1	2
239	239	88	0	2	1	3	2	2	2	1	2	1	1	1
243	243	3	1	2	1	2	2	2	2	1	1	2	1	2
245	245	8	1	1	1	2	2	2	2	1	1	2	1	1
249	249	5	1	2	1	3	2	1	2	1	1	1	1	2
250	250	50	0	2	1	1	2	2	2	2	2	2	1	1
251	251	0	1	2	1	1	2	1	2	2	1	2	2	2
255	255	91	1	2	1	1	2	2	2	2	1	2	1	1
257	257	41	1	2	1	3	2	1	1	2	1	1	2	2
259	259	5	1	1	1	2	2	1	2	2	1	2	1	1
260	260	98	0	1	1	3	2	1	2	1	1	1	1	1
264	264	94	0	1	1	3	2	1	2	1	2	1	1	1
267	267	2	1	2	1	1	3	2	2	2	2	2	1	1
269	269	33	1	1	1	2	2	2	2	2	1	1	1	2
273	273	79	0	2	1	3	2	1	2	1	1	1	1	1
275	275	24	1	2	1	3	2	1	2	1	1	2	2	1
278	278	0	1	2	3	1	2	1	2	2	1	2	1	2
279	279	30	1	2	1	1	2	1	2	1	2	1	1	2
286	286	71	0	1	1	1	2	2	2	2	2	1	2	1
291	291	20	1	2	1	1	2	2	2	2	2	2	1	2
294	294	0	1	2	1	3	3	1	2	2	1	2	1	1
297	297	23	1	1	2	3	2	1	2	2	1	2	1	1
298	298	30	1	1	1	2	2	2	2	2	1	2	1	1
304	304	19	1	2	1	3	2	2	2	2	2	1	1	1
306	306	21	1	1	1	1	2	2	2	1	1	1	1	1
308	308	13	1	1	1	3	2	1	2	2	1	1	1	1
314	314	26	1	1	1	3	2	2	2	2	1	1	1	1
317	317	5	1	2	1	1	2	1	2	2	2	1	1	2
323	323	9	1	1	1	3	3	1	2	1	2	2	1	1
324	324	51	1	2	1	3	2	2	2	1	2	2	1	1
326	326	0	1	2	1	3	2	1	2	2	1	1	1	1
331	331	2	1	1	1	3	2	1	2	1	1	1	1	1
334	334	14	1	2	1	3	2	1	1	2	2	2	1	2
336	336	54	0	2	1	1	3	2	2	2	1	2	1	2
340	340	2	1	2	1	3	2	1	2	2	1	1	1	2
343	343	0	1	2	1	3	3	1	2	2	1	2	1	1
348	348	1	1	1	1	3	2	1	2	2	1	1	1	1
350	350	95	0	1	1	3	2	1	1	2	1	1	1	1
353	353	5	1	1	1	3	3	1	2	1	1	2	1	1
356	356	60	1	2	1	3	2	2	1	2	1	1	1	1
361	361	11	1	2	1	3	3	1	2	1	1	2	1	1
363	363	41	1	2	1	3	2	1	1	2	1	1	2	2
367	367	113	0	2	2	1	3	2	2	1	1	2	1	1
368	368	108	1	2	1	1	2	2	2	1	1	1	1	1
377	377	3	1	1	1	2	2	1	2	2	2	2	1	1
380	380	95	1	1	2	3	3	1	2	1	2	2	1	2
383	383	92	0	1	2	3	2	1	2	1	1	1	1	2
387	387	1	1	2	2	3	2	1	2	2	1	2	1	1
389	389	44	1	2	2	3	2	1	2	2	2	1	1	1
391	391	51	1	1	1	1	2	2	2	2	2	1	1	2
394	394	13	1	1	1	3	2	1	2	1	1	1	1	1
395	395	12	1	1	1	3	2	1	2	1	1	1	1	1
407	407	12	1	1	1	3	2	1	2	2	1	1	2	1
409	409	31	1	1	1	3	2	1	2	1	1	1	2	1
413	413	15	1	2	1	1	2	1	2	1	2	2	2	2
416	416	56	0	2	1	1	2	2	2	2	1	1	2	2
422	422	17	1	2	1	3	2	1	2	1	1	1	1	1
426	426	3	1	2	1	3	2	1	2	1	1	2	1	1
428	428	22	1	2	1	3	2	1	2	1	1	2	1	2
433	433	111	0	2	1	1	2	2	2	2	1	1	1	1
434	434	46	1	1	1	3	2	1	2	1	2	1	1	2
439	439	37	1	2	1	1	2	2	2	2	1	1	1	2
444	444	7	1	1	1	3	2	1	2	1	1	1	1	1
447	447	9	1	1	1	3	2	1	2	1	1	1	1	1
448	448	106	0	1	1	3	2	1	2	1	2	1	1	1
453	453	99	0	1	1	1	2	2	2	1	2	2	1	1
454	454	51	1	1	1	3	2	1	1	1	2	1	1	2
457	457	1	1	2	2	3	2	1	2	2	1	2	2	2
461	461	28	1	2	1	3	2	1	2	1	1	1	1	1
468	468	94	0	1	1	3	2	1	2	1	2	1	1	1
469	469	9	1	1	1	3	2	1	2	1	1	1	1	2
470	470	25	1	1	1	3	2	1	2	1	1	1	2	1
471	471	19	1	1	1	3	2	2	2	1	2	1	1	1
476	476	73	1	1	1	3	2	1	2	1	2	1	1	1
481	481	44	1	1	1	3	2	1	2	2	2	1	1	1
483	483	25	1	1	1	3	2	1	2	2	2	1	1	1
494	494	1	1	1	1	3	2	1	2	2	1	2	1	2
500	500	1	1	2	1	3	2	1	2	2	1	1	1	2
503	503	12	1	2	1	3	2	1	1	1	2	1	1	1
509	509	87	0	1	1	3	2	1	2	1	1	1	2	1
511	511	76	0	2	1	3	2	1	2	1	1	1	1	1
513	513	20	1	2	1	3	2	1	2	1	1	1	1	1
514	514	76	0	2	1	3	2	1	2	1	2	1	1	1
517	517	21	1	2	1	3	2	1	2	1	2	1	1	2
519	519	25	1	2	1	3	2	1	1	2	1	2	1	2
523	523	35	1	2	2	3	2	1	2	1	1	1	1	1
525	525	7	1	1	1	3	2	1	2	2	2	1	1	2
526	526	12	1	1	1	3	2	2	2	2	1	1	1	2
528	528	12	1	1	1	2	2	2	2	2	1	1	1	2
533	533	4	1	2	1	3	2	1	2	1	1	1	1	1
540	540	23	1	1	1	3	2	1	2	1	1	1	1	1
543	543	25	1	1	1	3	2	1	2	1	2	2	1	2
544	544	52	1	1	1	3	2	1	2	1	2	1	1	2
546	546	57	1	1	2	3	2	1	2	2	1	1	1	2
547	547	53	0	1	1	1	2	2	2	2	2	1	2	1
548	548	18	1	1	1	3	2	1	2	1	1	1	1	1
554	554	5	0	1	1	3	2	1	2	1	2	1	1	2
557	557	63	0	1	1	3	2	1	2	1	1	1	1	2
558	558	61	0	2	1	3	2	1	2	1	2	1	1	1
559	559	9	1	1	1	3	2	1	2	1	1	1	1	2
561	561	60	0	1	1	2	2	2	1	1	1	2	1	1
564	564	4	1	2	1	1	2	1	2	1	1	1	1	1
565	565	1	1	1	1	3	3	1	2	2	1	2	1	1
570	570	59	0	2	1	3	2	1	1	2	1	1	1	1
574	574	51	1	1	1	3	2	1	2	1	1	1	1	1
575	575	36	1	1	1	3	2	2	2	1	2	1	1	1
576	576	7	0	2	1	3	2	2	2	1	1	1	1	1
577	577	2	1	2	1	3	3	1	2	2	1	2	1	2
578	578	19	1	1	1	3	2	1	2	1	2	1	2	1
579	579	20	1	2	1	3	2	1	2	2	2	1	1	1
581	581	47	0	1	1	3	2	1	2	1	1	1	1	1
583	583	16	1	2	1	3	2	2	2	1	1	2	1	2
586	586	10	1	2	1	3	2	1	2	1	1	1	2	1
592	592	3	1	2	1	3	2	1	2	1	2	1	1	2
599	599	15	0	2	1	3	2	2	2	1	2	1	1	1
603	603	55	0	2	1	3	2	1	2	1	2	1	1	2
604	604	30	1	2	1	3	2	1	2	1	2	1	1	1
610	610	21	1	2	2	1	2	2	2	2	1	1	2	1
613	613	32	1	1	2	3	2	1	2	1	1	1	2	2
617	617	6	1	1	1	3	2	1	1	2	2	2	2	2
638	638	114	0	2	1	2	2	2	2	2	1	1	1	1
645	645	111	0	2	1	2	2	2	2	2	1	1	1	1
648	648	22	1	2	1	1	2	2	2	1	2	1	1	1
652	652	50	1	1	1	1	2	2	2	2	2	1	1	1
653	653	7	1	1	1	3	3	1	2	1	1	2	1	1
659	659	104	0	1	1	1	2	2	2	1	1	1	1	1
660	660	98	0	1	1	2	2	2	2	2	2	2	1	1
665	665	9	1	1	1	1	2	1	2	2	2	1	1	2
667	667	101	0	1	1	2	2	2	2	2	2	2	2	2
671	671	40	1	2	1	3	2	1	1	2	2	1	2	2
674	674	35	1	2	1	1	3	1	2	1	1	2	2	2
678	678	18	1	2	1	1	2	2	2	2	2	1	1	2
685	685	21	1	2	2	2	2	2	1	2	1	1	1	2
687	687	15	1	2	1	1	2	2	2	2	1	1	1	2
688	688	2	1	1	1	3	3	1	2	2	2	2	1	2
690	690	2	0	1	1	3	2	1	2	1	1	1	1	1
698	698	31	1	1	1	1	2	2	2	1	2	2	1	1
699	699	44	1	2	1	3	2	1	2	1	1	1	1	2
701	701	30	1	1	1	2	2	2	2	2	1	1	1	1
702	702	49	1	1	1	3	2	1	2	1	2	1	1	2
704	704	102	0	1	1	1	2	2	2	1	1	1	1	1
709	709	55	1	2	1	2	2	2	2	2	1	1	1	1
715	715	22	1	2	1	1	2	2	2	2	2	2	1	2
721	721	6	1	2	1	1	2	2	2	2	1	1	1	1
726	726	48	0	2	1	1	2	2	2	2	2	1	1	1
727	727	5	1	2	1	3	3	1	1	2	1	2	1	2
731	731	49	0	2	1	3	2	2	2	1	2	2	1	1
734	734	10	1	2	1	3	3	1	2	1	1	2	1	2
735	735	7	1	2	2	3	3	1	2	2	1	2	2	1
736	736	1	1	2	1	3	3	1	2	2	1	2	1	1
737	737	79	0	2	1	1	2	2	2	1	2	1	1	1
738	738	25	1	2	1	1	3	2	2	2	2	2	1	2
739	739	2	1	2	1	1	2	1	2	2	2	2	1	2
740	740	5	1	2	1	3	2	1	2	1	2	1	2	2
742	742	13	1	1	1	3	2	1	2	1	1	1	2	1
746	746	45	1	2	1	3	3	1	2	1	1	2	2	2
747	747	6	1	1	1	2	2	1	2	2	2	1	2	2
749	749	2	1	2	1	1	3	1	2	2	1	2	2	2
753	753	0	1	2	1	3	2	1	2	2	1	2	2	2
761	761	12	1	2	1	3	3	1	2	1	1	2	2	1
762	762	78	0	2	1	3	2	1	2	1	1	1	2	1
766	766	5	1	2	2	3	2	1	2	1	1	2	1	2
767	767	50	1	2	2	1	2	2	2	2	2	1	1	2
769	769	46	1	2	1	1	3	2	2	1	1	2	1	1
772	772	93	1	2	3	2	2	2	2	2	2	1	1	1
773	773	25	1	2	1	2	2	2	2	2	1	2	1	2
779	779	23	1	1	1	1	2	2	2	1	1	1	1	1
782	782	0	1	2	2	1	2	1	2	2	1	2	1	1
783	783	112	0	2	1	1	2	2	2	1	1	1	1	1
788	788	22	1	2	1	1	2	1	2	2	2	2	2	2
794	794	26	1	2	1	2	2	2	2	2	1	2	1	2
795	795	28	1	2	1	3	2	1	1	1	1	2	1	1
797	797	53	0	2	1	3	2	1	2	1	1	1	2	1
798	798	45	1	2	1	1	2	2	2	1	2	1	1	2
801	801	10	1	1	1	1	2	1	1	1	1	1	1	1
802	802	27	1	2	1	2	3	2	2	2	1	2	1	1
803	803	0	1	2	1	3	2	1	2	2	2	2	1	1
808	808	102	1	2	1	1	2	2	2	2	2	1	2	1
819	819	14	1	1	1	3	2	1	2	1	1	2	1	1
823	823	103	0	1	1	3	2	2	2	1	1	1	1	1
832	832	49	0	2	1	3	2	1	1	1	1	1	2	2
837	837	19	1	1	1	3	2	1	2	1	2	1	1	2
840	840	107	0	1	1	1	2	2	2	1	1	1	1	1
844	844	53	1	1	1	2	2	2	2	2	1	1	1	1
852	852	67	1	1	3	3	3	1	2	2	2	2	1	1
858	858	105	0	1	2	1	2	2	2	2	2	1	1	1
860	860	34	1	2	1	3	2	1	2	2	2	1	1	2
862	862	17	1	1	1	3	2	2	2	1	1	1	1	1
865	865	0	1	1	1	3	2	1	2	2	1	2	1	1
872	872	32	1	1	1	3	2	1	2	2	1	1	1	1
876	876	85	0	1	1	1	2	1	2	1	2	1	1	1
882	882	93	0	1	1	2	2	2	2	1	1	2	1	2
884	884	38	1	1	1	1	2	1	1	2	1	2	1	2
887	887	10	1	1	1	1	2	2	2	2	2	2	1	2
888	888	26	1	1	1	2	2	2	2	2	1	1	2	1
896	896	81	0	2	1	3	2	1	2	1	1	1	1	2
899	899	31	1	2	1	3	2	1	2	1	1	2	1	2
900	900	0	1	2	1	3	2	1	2	2	1	2	1	1
902	902	43	1	2	1	3	2	2	1	2	1	1	2	2
904	904	19	1	2	2	3	3	1	2	2	1	2	2	1
906	906	83	0	2	1	1	2	2	2	1	2	2	1	1
910	910	3	1	1	1	1	2	2	2	1	1	2	1	1
912	912	14	1	2	1	3	2	1	2	1	2	1	1	1
917	917	14	0	2	1	2	2	2	2	2	1	2	1	2
919	919	6	1	1	1	3	2	1	2	1	1	2	1	1
920	920	27	1	2	1	3	2	1	2	1	1	1	1	1
922	922	77	1	2	1	3	2	1	2	1	1	1	1	2
925	925	3	1	2	1	3	2	1	2	1	1	1	1	2
929	929	70	0	1	1	1	2	1	1	1	1	1	2	1
933	933	33	1	2	1	1	3	2	2	2	2	2	1	1
934	934	1	1	2	1	3	2	1	2	2	1	2	1	1
936	936	44	1	2	1	1	2	2	2	1	2	2	1	2
941	941	20	1	2	1	3	2	1	2	1	1	2	1	1
942	942	47	1	2	1	3	2	1	2	2	2	1	1	1
947	947	7	1	2	1	3	2	1	2	1	1	2	1	2
950	950	74	0	2	1	1	2	2	2	2	2	2	1	2
952	952	37	1	2	2	2	2	2	2	2	1	1	1	1
954	954	45	1	1	1	3	2	1	1	1	2	1	1	1
955	955	23	1	2	1	1	2	2	2	2	2	1	1	2
961	961	69	0	1	1	3	2	2	2	2	1	1	1	1
966	966	75	0	2	1	3	2	1	1	1	1	1	1	2
976	976	11	1	2	1	3	2	1	2	1	1	1	1	1
978	978	6	1	2	1	3	3	1	2	2	1	2	1	2
981	981	13	1	1	1	3	3	1	2	1	1	2	1	1
983	983	8	1	1	1	3	3	1	2	1	2	2	1	1
985	985	72	0	2	3	1	2	2	2	2	1	1	1	2
996	996	45	1	1	1	3	2	1	2	2	1	1	1	2
997	997	66	1	2	1	3	2	2	2	1	1	1	1	2
998	998	64	0	1	1	3	2	1	2	1	1	1	1	1
999	999	78	0	2	1	2	2	2	2	2	2	1	1	1
1003	1003	15	1	1	1	3	2	1	2	2	1	1	1	1
1016	1016	3	1	1	1	3	2	1	2	1	1	1	1	1
1019	1019	65	0	1	1	3	2	2	2	1	2	1	1	1
1020	1020	9	1	1	1	1	2	1	2	1	1	1	1	2
1021	1021	35	1	1	1	3	2	1	2	1	2	1	2	1
1024	1024	60	0	1	1	2	2	2	2	2	2	2	1	2
1026	1026	1	1	2	1	3	2	1	2	2	1	1	1	1
1027	1027	32	1	1	1	3	2	1	2	1	1	1	1	1
1030	1030	13	1	1	1	1	2	1	2	1	1	1	1	2
1033	1033	15	1	1	3	3	2	1	2	1	1	2	1	1
1038	1038	25	1	1	1	3	2	2	2	1	2	1	1	1
1039	1039	66	0	1	1	3	2	1	2	1	2	1	1	2
1046	1046	59	0	2	1	1	2	2	2	2	2	2	1	2
1047	1047	39	1	1	1	3	2	1	2	2	2	1	1	1
1049	1049	4	1	2	1	3	3	1	2	1	1	2	1	1
1056	1056	33	1	2	1	1	2	2	2	1	1	1	1	1
1057	1057	62	0	1	1	3	2	2	2	1	1	1	1	1
1058	1058	55	0	2	2	1	2	2	2	2	2	2	1	2
1062	1062	39	1	2	2	3	2	2	2	1	1	1	1	2
1066	1066	52	0	2	2	1	3	1	2	1	2	2	1	1
1068	1068	51	0	2	1	2	2	2	2	2	1	1	1	2
1072	1072	11	0	2	1	3	2	2	2	2	1	1	1	1
1074	1074	52	0	2	2	3	2	2	2	2	1	1	1	1
1075	1075	50	1	1	1	3	2	1	2	1	1	1	1	1
1076	1076	63	0	1	1	3	2	2	2	1	1	1	1	2
1078	1078	51	1	2	1	3	2	2	2	1	2	1	1	2
1080	1080	5	1	2	1	2	2	2	2	2	1	1	1	1
1081	1081	49	0	2	1	1	2	2	2	1	1	1	1	1
1083	1083	13	1	2	1	3	3	1	2	2	1	2	1	2
1093	1093	34	1	2	1	3	2	1	2	1	2	2	2	2
1095	1095	48	0	2	1	1	2	2	2	2	1	1	1	2
1101	1101	50	0	2	1	3	2	2	2	2	2	1	1	2
1106	1106	9	1	2	1	2	2	2	2	2	2	2	2	2
1109	1109	13	1	1	1	3	2	1	2	1	2	2	2	2
1111	1111	1	1	1	1	1	2	2	2	2	2	2	2	2
1112	1112	60	1	1	1	2	2	2	2	2	1	2	2	1
1116	1116	22	1	2	1	3	2	1	2	1	2	1	1	1
1117	1117	14	1	1	1	3	2	1	2	1	1	1	2	1
1119	1119	0	1	1	1	3	2	1	2	2	1	2	1	2
1125	1125	4	1	1	1	1	2	1	2	1	1	2	1	2
1126	1126	2	1	1	1	3	2	1	2	1	1	1	1	1
1127	1127	17	1	1	1	3	2	1	2	1	1	1	1	1
1131	1131	1	1	2	1	2	2	2	2	2	1	2	1	2
1133	1133	37	1	2	1	1	2	2	2	2	2	2	1	2
1134	1134	1	1	1	1	3	2	1	2	2	1	2	1	1
1136	1136	25	0	2	1	3	2	2	2	1	1	1	1	2
1138	1138	0	1	1	1	3	2	1	2	2	1	1	1	1
1139	1139	10	1	1	1	3	2	1	2	1	1	2	1	1
1142	1142	14	1	1	1	1	2	2	2	1	1	1	1	2
1143	1143	68	0	1	1	1	2	2	2	2	2	2	1	1
1146	1146	9	1	1	1	2	2	2	2	2	2	1	1	1
1147	1147	10	1	1	1	3	2	1	2	1	1	1	1	1
1152	1152	9	1	2	1	2	2	2	2	2	1	1	1	1
1153	1153	5	1	1	1	1	2	2	2	2	2	2	2	1
1154	1154	7	1	1	1	3	2	1	2	1	1	1	1	1
1155	1155	14	1	2	1	1	3	2	2	2	1	2	1	1
1157	1157	0	1	2	1	3	2	1	2	2	1	1	1	2
1158	1158	23	1	2	1	2	2	2	2	1	1	2	1	1
1160	1160	5	1	2	1	3	3	1	2	2	1	2	1	1
1162	1162	0	1	1	1	1	2	1	2	2	2	2	2	2
1180	1180	104	0	1	1	3	2	2	2	1	1	1	1	1
1181	1181	1	1	1	2	1	2	1	2	2	2	2	2	1
1183	1183	10	1	1	1	1	2	2	2	1	1	1	1	2
1185	1185	6	1	1	2	1	2	2	2	2	2	1	2	1
1186	1186	93	0	1	1	3	2	2	2	2	2	2	1	1
1187	1187	61	1	1	1	1	2	2	2	1	1	1	1	1
1190	1190	35	1	1	1	2	2	2	2	2	1	2	1	2
1191	1191	2	1	1	2	2	2	2	2	2	2	1	1	1
1192	1192	34	1	1	1	1	2	2	2	1	2	2	1	2
1199	1199	54	0	2	2	1	2	2	2	2	2	1	2	1
1201	1201	4	1	2	1	3	3	1	2	2	2	2	1	1
1215	1215	7	1	1	1	1	2	1	2	1	1	1	2	1
1218	1218	33	1	2	1	1	2	2	2	2	2	1	1	1
1220	1220	35	1	1	2	1	2	2	2	2	1	2	1	1
1222	1222	65	0	1	2	1	2	2	2	2	1	2	2	1
1229	1229	3	1	1	2	3	2	1	1	2	1	2	1	2
1230	1230	61	0	1	1	1	2	2	2	2	2	2	2	2
1232	1232	63	0	1	1	1	2	2	2	1	1	1	1	1
1234	1234	23	1	2	2	3	2	1	2	1	1	1	1	1
1239	1239	10	1	2	1	3	2	1	1	2	1	1	1	1
1244	1244	6	1	2	2	3	2	1	2	1	1	1	1	1
1246	1246	1	1	2	1	3	2	1	2	1	2	2	1	2
1248	1248	53	0	2	1	1	2	2	2	1	1	2	1	2
1250	1250	22	1	2	1	3	2	1	2	1	1	1	1	1
1264	1264	43	1	2	1	1	2	1	1	2	2	2	2	2
1269	1269	38	1	1	1	3	2	1	2	1	2	1	2	2
1271	1271	32	1	1	1	1	2	2	2	2	2	2	2	2
1273	1273	50	0	2	2	3	2	1	2	1	1	2	2	2
1274	1274	3	1	2	2	3	2	2	2	1	2	2	1	2
1275	1275	104	1	2	1	1	2	2	2	2	2	2	1	2
1278	1278	17	1	1	1	1	2	2	2	2	2	1	2	1
1285	1285	73	1	2	1	1	2	2	2	2	1	2	2	2
1287	1287	2	1	2	1	2	2	2	2	2	2	1	2	2
1294	1294	70	1	2	1	3	2	2	2	1	2	1	1	1
1297	1297	4	1	2	1	3	2	1	2	1	2	2	1	1
1299	1299	118	0	2	1	3	2	2	2	1	2	1	1	1
1302	1302	57	1	2	1	2	2	2	2	1	2	2	1	1
1303	1303	45	0	1	2	1	2	2	2	2	1	1	1	1
1306	1306	83	1	1	1	3	2	2	2	2	1	2	1	1
1310	1310	10	1	1	1	3	2	1	2	1	2	1	1	2
1311	1311	7	1	1	1	3	2	1	2	1	2	2	1	1
1312	1312	0	1	1	1	3	2	1	2	2	2	2	1	1
1314	1314	0	1	1	1	1	2	2	2	2	2	2	1	2
1317	1317	104	0	1	1	1	2	2	2	2	2	2	1	2
1320	1320	100	0	1	2	3	2	1	2	2	1	2	1	1
1322	1322	102	0	1	1	3	2	2	2	1	2	1	1	1
1323	1323	4	1	1	1	3	2	1	2	1	1	2	1	2
1324	1324	18	1	1	2	1	2	1	2	1	1	1	1	1
1326	1326	11	1	1	2	3	2	1	1	2	2	1	1	1
1330	1330	36	1	1	1	3	2	1	2	1	1	1	1	1
1331	1331	10	1	1	1	3	2	1	1	2	1	1	1	1
1339	1339	84	0	1	1	2	3	2	2	1	2	2	1	1
1343	1343	74	1	2	1	1	2	2	2	2	1	1	1	2
1344	1344	93	0	1	1	1	2	2	2	2	2	1	1	1
1345	1345	14	1	2	1	3	2	1	2	1	2	1	1	1
1353	1353	10	1	2	2	1	2	2	2	2	1	2	1	2
1354	1354	15	1	1	1	2	2	1	2	1	2	2	1	2
1356	1356	46	1	2	1	1	2	2	2	2	2	2	1	1
1358	1358	9	1	1	1	2	2	2	2	1	1	2	2	1
1363	1363	60	0	1	1	1	2	2	2	2	1	2	1	1
1369	1369	64	0	1	1	1	2	2	2	2	1	1	1	1
1371	1371	1	1	1	1	3	3	1	2	2	2	2	1	2
1380	1380	17	1	2	1	3	3	1	2	1	2	2	1	1
1383	1383	29	1	2	1	1	2	1	1	1	1	1	1	1
1385	1385	0	1	1	2	3	2	1	2	2	2	1	1	2
1386	1386	60	1	2	1	3	2	1	1	2	2	1	1	1
1387	1387	89	1	1	1	2	3	2	2	2	1	2	1	1
1388	1388	3	1	1	1	3	2	1	2	1	1	1	2	2
1399	1399	117	0	2	1	1	2	2	2	2	1	1	1	1
1407	1407	111	0	2	1	1	2	2	2	2	1	1	1	1
1408	1408	14	1	2	2	1	2	2	2	2	2	1	1	1
1416	1416	4	1	2	1	3	3	1	2	2	1	2	1	2
1423	1423	40	1	1	1	3	2	1	2	1	1	1	1	1
1440	1440	0	1	1	1	3	2	1	2	2	1	1	1	1
1442	1442	87	0	1	1	1	2	2	2	2	1	2	1	2
1443	1443	85	0	1	1	3	2	1	1	1	1	1	1	1
1446	1446	22	1	2	2	3	2	1	2	1	2	1	1	2
1451	1451	20	1	2	1	2	2	2	2	1	2	1	1	1
1452	1452	2	1	2	1	3	3	1	2	2	1	2	1	1
1466	1466	14	1	1	1	1	2	2	2	2	1	1	1	1
1470	1470	3	1	2	1	3	3	1	2	1	1	2	1	1
1471	1471	59	0	2	1	2	2	2	2	2	1	2	1	2
1472	1472	1	1	2	1	1	2	1	2	2	1	2	1	2
1474	1474	69	0	1	2	2	2	2	2	1	1	1	1	1
1477	1477	11	1	1	1	3	2	1	2	1	1	1	1	1
1478	1478	0	1	1	1	3	2	1	2	2	1	1	1	1
1484	1484	11	1	2	1	3	2	1	2	1	1	1	1	2
